# Supplementary material for: Examining the transcriptional response of overexpressing anthranilate synthase in the hairy roots of an important medicinal plant Catharanthus roseus by RNA-seq
Source: BMC Plant Biol. 2016 May 6;16:108. doi: 10.1186/s12870-016-0794-4 (PMC4859987; doi:10.1186/s12870-016-0794-4)
Supplement: Additional file 2: Table S2. — List of differentially expressed genes. (XLS 648 kb) [file 12870_2016_794_MOESM2_ESM.xls]

## Sheet: DEGs_cutoff(adj_p10e-5, FC_2)
Table S2. List of Differentially Expressed Genes
SeqName	logConc	logFC	P.Value	adj.P.Val	TopBLASTxHit	GOterms
comp16247_c0_seq1	-32.3088	35.4145	2.97852e-10	1.37135e-08	sp|P04146|COPIA_DROME^P04146^Q:358-762,H:1265-1400^34.56%ID^E:3e-16^RecName: Full=Copia protein;^Eukaryota; Metazoa; Ecdysozoa; Arthropoda; Hexapoda; Insecta; Pterygota; Neoptera; Endopterygota; Diptera; Brachycera; Muscomorpha; Ephydroidea; Drosophilidae; Drosophila; Sophophora	GO:0004190^molecular_function^aspartic-type endopeptidase activity`GO:0005524^molecular_function^ATP binding`GO:0003676^molecular_function^nucleic acid binding`GO:0008270^molecular_function^zinc ion binding`GO:0015074^biological_process^DNA integration
comp15502_c0_seq1	-32.407	35.2182	6.24444e-09	2.47512e-07	.	.
comp16664_c0_seq1	-32.4108	35.2105	6.24444e-09	2.47512e-07	.	.
comp21448_c0_seq1	-32.4552	35.1216	1.15566e-08	4.41378e-07	.	.
comp11225_c0_seq1	-18.1787	9.79834	1.08647e-22	1.46862e-20	.	.
comp16192_c0_seq1	-19.628	8.8997	4.88447e-07	1.44347e-05	sp|Q9SCZ4|FERON_ARATH^Q9SCZ4^Q:128-235,H:131-166^50%ID^E:7e-11^RecName: Full=Receptor-like protein kinase FERONIA;^Eukaryota; Viridiplantae; Streptophyta; Embryophyta; Tracheophyta; Spermatophyta; Magnoliophyta; eudicotyledons; Gunneridae; Pentapetalae; rosids; malvids; Brassicales; Brassicaceae; Camelineae; Arabidopsis	GO:0043680^cellular_component^filiform apparatus`GO:0016021^cellular_component^integral component of membrane`GO:0016020^cellular_component^membrane`GO:0005886^cellular_component^plasma membrane`GO:0009506^cellular_component^plasmodesma`GO:0005524^molecular_function^ATP binding`GO:0005515^molecular_function^protein binding`GO:0004672^molecular_function^protein kinase activity`GO:0004674^molecular…
comp7374_c0_seq1	-18.7951	8.56549	8.96082e-11	4.43186e-09	.	.
comp20220_c0_seq1	-19.5422	8.5453	9.19506e-07	2.59046e-05	.	.
comp4314_c0_seq1,comp4314_c0_seq2	-19.6126	8.40447	3.28332e-06	8.42279e-05	.	.
comp9698_c0_seq1	-18.687	8.25572	1.63187e-10	7.74156e-09	.	.
comp15103_c0_seq1	-17.035	8.1588	2.35759e-27	4.28573e-25	.	.
comp6544_c0_seq1	-15.5368	8.13712	1.51986e-57	1.03385e-54	.	.
comp14113_c0_seq1	-17.247	8.13073	5.40971e-24	7.89444e-22	.	.
comp13026_c0_seq1	-16.5386	8.05668	4.08468e-35	1.10428e-32	.	.
comp13911_c0_seq1	-19.2192	8.02146	4.88447e-07	1.44347e-05	sp|Q9LZ31|C77A4_ARATH^Q9LZ31^Q:534-208,H:403-511^53.1%ID^E:6e-31^RecName: Full=Cytochrome P450 77A4;^Eukaryota; Viridiplantae; Streptophyta; Embryophyta; Tracheophyta; Spermatophyta; Magnoliophyta; eudicotyledons; Gunneridae; Pentapetalae; rosids; malvids; Brassicales; Brassicaceae; Camelineae; Arabidopsis	.
comp7255_c0_seq1	-17.8237	7.98234	1.6519e-16	1.42469e-14	.	.
comp15572_c0_seq1	-18.7216	7.95558	1.83603e-09	7.64392e-08	.	.
comp9019_c0_seq1	-16.3094	7.84095	1.82745e-37	5.66697e-35	sp|Q6RVV4|TIC32_PEA^Q6RVV4^Q:453-1367,H:9-313^58.69%ID^E:2e-113^RecName: Full=Short-chain dehydrogenase TIC 32, chloroplastic;^Eukaryota; Viridiplantae; Streptophyta; Embryophyta; Tracheophyta; Spermatophyta; Magnoliophyta; eudicotyledons; Gunneridae; Pentapetalae; rosids; fabids; Fabales; Fabaceae; Papilionoideae; Fabeae; Pisum	.
comp14259_c0_seq1	-14.2406	7.77556	4.40657e-90	8.84966e-87	.	.
comp15145_c0_seq1	-17.9331	7.76342	2.54764e-14	1.84612e-12	sp|Q9T0K0|C71AJ_ARATH^Q9T0K0^Q:3-224,H:152-227^43.42%ID^E:6e-11^RecName: Full=Cytochrome P450 71A19;^Eukaryota; Viridiplantae; Streptophyta; Embryophyta; Tracheophyta; Spermatophyta; Magnoliophyta; eudicotyledons; Gunneridae; Pentapetalae; rosids; malvids; Brassicales; Brassicaceae; Camelineae; Arabidopsis	GO:0016021^cellular_component^integral component of membrane`GO:0020037^molecular_function^heme binding`GO:0005506^molecular_function^iron ion binding`GO:0004497^molecular_function^monooxygenase activity`GO:0016705^molecular_function^oxidoreductase activity, acting on paired donors, with incorporation or reduction of molecular oxygen
comp11341_c0_seq1	-15.1521	7.71071	1.96944e-62	1.66119e-59	.	.
comp15434_c0_seq1	-18.6512	7.68353	6.24444e-09	2.47512e-07	sp|Q9FMU6|MPCP3_ARATH^Q9FMU6^Q:147-326,H:47-103^68.33%ID^E:9e-17^RecName: Full=Mitochondrial phosphate carrier protein 3, mitochondrial;^Eukaryota; Viridiplantae; Streptophyta; Embryophyta; Tracheophyta; Spermatophyta; Magnoliophyta; eudicotyledons; Gunneridae; Pentapetalae; rosids; malvids; Brassicales; Brassicaceae; Camelineae; Arabidopsis	.
comp1735_c0_seq1	-14.2681	7.65583	6.92057e-87	1.32667e-83	sp|Q9LMA1|FMO1_ARATH^Q9LMA1^Q:118-1626,H:27-525^62.33%ID^E:0^RecName: Full=Probable flavin-containing monooxygenase 1;^Eukaryota; Viridiplantae; Streptophyta; Embryophyta; Tracheophyta; Spermatophyta; Magnoliophyta; eudicotyledons; Gunneridae; Pentapetalae; rosids; malvids; Brassicales; Brassicaceae; Camelineae; Arabidopsis	.
comp10859_c0_seq1	-18.8879	7.62289	1.38862e-07	4.55393e-06	.	.
comp2465_c0_seq1	-12.1461	7.59677	2.32052e-160	4.89327e-156	.	.
comp9649_c0_seq1	-17.0848	7.58293	1.08647e-22	1.46862e-20	.	.
comp15714_c0_seq1	-18.4408	7.57814	5.44878e-10	2.42402e-08	.	.
comp8078_c0_seq1	-15.8	7.50866	4.49258e-43	1.77075e-40	sp|Q9FJ50|PYL11_ARATH^Q9FJ50^Q:160-609,H:10-157^61.33%ID^E:3e-58^RecName: Full=Abscisic acid receptor PYL11;^Eukaryota; Viridiplantae; Streptophyta; Embryophyta; Tracheophyta; Spermatophyta; Magnoliophyta; eudicotyledons; Gunneridae; Pentapetalae; rosids; malvids; Brassicales; Brassicaceae; Camelineae; Arabidopsis	GO:0005737^cellular_component^cytoplasm`GO:0005634^cellular_component^nucleus`GO:0010427^molecular_function^abscisic acid binding`GO:0005515^molecular_function^protein binding`GO:0042803^molecular_function^protein homodimerization activity`GO:0004872^molecular_function^receptor activity`GO:0009738^biological_process^abscisic acid-activated signaling pathway
comp14394_c0_seq1	-18.3488	7.45824	5.44878e-10	2.42402e-08	sp|Q9SF15|PUB24_ARATH^Q9SF15^Q:1310-105,H:6-445^41.83%ID^E:8e-103^RecName: Full=E3 ubiquitin-protein ligase PUB24;^Eukaryota; Viridiplantae; Streptophyta; Embryophyta; Tracheophyta; Spermatophyta; Magnoliophyta; eudicotyledons; Gunneridae; Pentapetalae; rosids; malvids; Brassicales; Brassicaceae; Camelineae; Arabidopsis	.
comp13215_c0_seq1	-14.2691	7.44264	4.11679e-83	6.94486e-80	sp|Q850K7|EXLB1_ORYSJ^Q850K7^Q:1171-449,H:13-255^64.2%ID^E:5e-107^RecName: Full=Expansin-like B1;^Eukaryota; Viridiplantae; Streptophyta; Embryophyta; Tracheophyta; Spermatophyta; Magnoliophyta; Liliopsida; Poales; Poaceae; BEP clade; Ehrhartoideae; Oryzeae; Oryza	.
comp10655_c0_seq1	-19.1014	7.427	3.28332e-06	8.42279e-05	.	.
comp3879_c0_seq1	-11.1847	7.37718	9.14608e-186	3.85727e-181	sp|P32068|TRPE_ARATH^P32068^Q:103-1887,H:1-595^95.97%ID^E:0^RecName: Full=Anthranilate synthase alpha subunit 1, chloroplastic;^Eukaryota; Viridiplantae; Streptophyta; Embryophyta; Tracheophyta; Spermatophyta; Magnoliophyta; eudicotyledons; Gunneridae; Pentapetalae; rosids; malvids; Brassicales; Brassicaceae; Camelineae; Arabidopsis	.
comp13051_c0_seq1	-19.048	7.30284	3.28332e-06	8.42279e-05	.	.
comp5853_c0_seq1	-13.092	7.26732	3.14212e-119	1.89308e-115	sp|P98183|C71DC_CATRO^P98183^Q:2-616,H:292-493^61.65%ID^E:6e-84^RecName: Full=Tabersonine 16-hydroxylase;^Eukaryota; Viridiplantae; Streptophyta; Embryophyta; Tracheophyta; Spermatophyta; Magnoliophyta; eudicotyledons; Gunneridae; Pentapetalae; asterids; lamiids; Gentianales; Apocynaceae; Rauvolfioideae; Vinceae; Catharanthus	.
comp8824_c0_seq1	-15.9169	7.24994	1.2442e-37	3.88689e-35	.	.
comp6149_c0_seq1	-16.1661	7.17968	4.111e-32	9.52624e-30	.	.
comp14836_c0_seq1	-17.2946	7.16327	1.07468e-17	1.04673e-15	.	.
comp5029_c0_seq1	-18.7566	7.11155	4.88447e-07	1.44347e-05	.	.
comp7348_c0_seq1	-18.9375	7.11083	3.28332e-06	8.42279e-05	sp|Q9FMU6|MPCP3_ARATH^Q9FMU6^Q:3-758,H:105-356^86.51%ID^E:3e-150^RecName: Full=Mitochondrial phosphate carrier protein 3, mitochondrial;^Eukaryota; Viridiplantae; Streptophyta; Embryophyta; Tracheophyta; Spermatophyta; Magnoliophyta; eudicotyledons; Gunneridae; Pentapetalae; rosids; malvids; Brassicales; Brassicaceae; Camelineae; Arabidopsis	.
comp14500_c0_seq1	-15.4893	7.10602	1.43127e-45	6.15943e-43	.	.
comp13374_c0_seq1	-12.2853	7.10068	4.58017e-142	3.86328e-138	sp|P93824|ACCH6_ARATH^P93824^Q:210-1,H:150-220^49.3%ID^E:4e-14^RecName: Full=1-aminocyclopropane-1-carboxylate oxidase homolog 6;^Eukaryota; Viridiplantae; Streptophyta; Embryophyta; Tracheophyta; Spermatophyta; Magnoliophyta; eudicotyledons; Gunneridae; Pentapetalae; rosids; malvids; Brassicales; Brassicaceae; Camelineae; Arabidopsis	GO:0046872^molecular_function^metal ion binding`GO:0016706^molecular_function^oxidoreductase activity, acting on paired donors, with incorporation or reduction of molecular oxygen, 2-oxoglutarate as one donor, and incorporation of one atom each of oxygen into both donors
comp3743_c0_seq1,comp3743_c0_seq2	-15.0046	6.91708	7.66128e-54	4.42612e-51	.	.
comp10094_c0_seq1	-18.5668	6.88136	2.60114e-07	8.05435e-06	.	.
comp5150_c0_seq1	-13.3087	6.85162	3.00046e-102	1.26541e-98	sp|P24076|BGIA_MOMCH^P24076^Q:68-271,H:1-68^51.47%ID^E:1e-18^RecName: Full=Glu S.griseus protease inhibitor;^Eukaryota; Viridiplantae; Streptophyta; Embryophyta; Tracheophyta; Spermatophyta; Magnoliophyta; eudicotyledons; Gunneridae; Pentapetalae; rosids; fabids; Cucurbitales; Cucurbitaceae; Momordiceae; Momordica	GO:0004867^molecular_function^serine-type endopeptidase inhibitor activity`GO:0009611^biological_process^response to wounding
comp13306_c0_seq1	-18.8216	6.81658	3.28332e-06	8.42279e-05	sp|Q9X248|FABG_THEMA^Q9X248^Q:62-859,H:3-246^33.08%ID^E:5e-28^RecName: Full=3-oxoacyl-[acyl-carrier-protein] reductase FabG;^Bacteria; Thermotogae; Thermotogales; Thermotogaceae; Thermotoga	.
comp17913_c0_seq1	-18.5003	6.75191	2.60114e-07	8.05435e-06	sp|P13087|MIRA_SYNDU^P13087^Q:8-622,H:5-214^41.12%ID^E:4e-33^RecName: Full=Miraculin;^Eukaryota; Viridiplantae; Streptophyta; Embryophyta; Tracheophyta; Spermatophyta; Magnoliophyta; eudicotyledons; Gunneridae; Pentapetalae; asterids; Ericales; Sapotaceae; Synsepalum	.
comp4536_c0_seq1	-11.9699	6.71282	9.06152e-141	6.36934e-137	sp|P11670|PRB1_TOBAC^P11670^Q:690-238,H:10-159^65.13%ID^E:3e-63^RecName: Full=Basic form of pathogenesis-related protein 1;^Eukaryota; Viridiplantae; Streptophyta; Embryophyta; Tracheophyta; Spermatophyta; Magnoliophyta; eudicotyledons; Gunneridae; Pentapetalae; asterids; lamiids; Solanales; Solanaceae; Nicotianoideae; Nicotianeae; Nicotiana	.
comp6109_c0_seq1	-17.6592	6.69651	2.57288e-12	1.4905e-10	.	.
comp4019_c0_seq1	-18.0986	6.69396	3.38204e-09	1.3728e-07	sp|P51192|YCF52_PORPU^P51192^Q:517-83,H:33-171^40.14%ID^E:6e-30^RecName: Full=Uncharacterized N-acetyltransferase ycf52;^Eukaryota; Rhodophyta; Bangiophyceae; Bangiales; Bangiaceae; Porphyra	GO:0009507^cellular_component^chloroplast`GO:0008080^molecular_function^N-acetyltransferase activity
comp15983_c0_seq1	-18.1987	6.68632	1.15566e-08	4.41378e-07	.	.
comp14671_c0_seq1	-17.274	6.53565	8.20218e-15	6.18817e-13	sp|B9I534|CASP1_POPTR^B9I534^Q:153-569,H:18-156^62.59%ID^E:7e-31^RecName: Full=Casparian strip membrane protein POPTRDRAFT_569472;^Eukaryota; Viridiplantae; Streptophyta; Embryophyta; Tracheophyta; Spermatophyta; Magnoliophyta; eudicotyledons; Gunneridae; Pentapetalae; rosids; fabids; Malpighiales; Salicaceae; Saliceae; Populus	.
comp4586_c0_seq1,comp4586_c0_seq2,comp4586_c0_seq3	-11.6559	6.45939	3.01888e-143	3.18295e-139	sp|Q9C5K7|ACCH2_ARATH^Q9C5K7^Q:262-447,H:8-70^41.27%ID^E:8e-07^RecName: Full=1-aminocyclopropane-1-carboxylate oxidase homolog 2;^Eukaryota; Viridiplantae; Streptophyta; Embryophyta; Tracheophyta; Spermatophyta; Magnoliophyta; eudicotyledons; Gunneridae; Pentapetalae; rosids; malvids; Brassicales; Brassicaceae; Camelineae; Arabidopsis	.
comp6609_c0_seq1	-15.9855	6.42922	1.05836e-28	2.05692e-26	sp|P13087|MIRA_SYNDU^P13087^Q:761-126,H:3-216^38.64%ID^E:2e-36^RecName: Full=Miraculin;^Eukaryota; Viridiplantae; Streptophyta; Embryophyta; Tracheophyta; Spermatophyta; Magnoliophyta; eudicotyledons; Gunneridae; Pentapetalae; asterids; Ericales; Sapotaceae; Synsepalum	.
comp16834_c0_seq1	-13.0894	6.41427	8.91209e-99	2.34912e-95	.	.
comp4867_c1_seq1	-12.9778	6.38637	1.65103e-101	6.31356e-98	sp|Q39688|EP1G_DAUCA^Q39688^Q:371-3,H:26-148^69.92%ID^E:1e-57^RecName: Full=Epidermis-specific secreted glycoprotein EP1;^Eukaryota; Viridiplantae; Streptophyta; Embryophyta; Tracheophyta; Spermatophyta; Magnoliophyta; eudicotyledons; Gunneridae; Pentapetalae; asterids; campanulids; Apiales; Apiaceae; Apioideae; Scandiceae; Daucinae; Daucus	.
comp15211_c0_seq1	-15.3996	6.37282	7.62085e-38	2.41655e-35	.	.
comp9948_c0_seq1	-17.0067	6.32864	7.4689e-15	5.66535e-13	sp|O81078|GLR29_ARATH^O81078^Q:2111-318,H:269-884^34.48%ID^E:6e-80^RecName: Full=Glutamate receptor 2.9;^Eukaryota; Viridiplantae; Streptophyta; Embryophyta; Tracheophyta; Spermatophyta; Magnoliophyta; eudicotyledons; Gunneridae; Pentapetalae; rosids; malvids; Brassicales; Brassicaceae; Camelineae; Arabidopsis	.
comp7438_c0_seq1	-18.2889	6.31345	2.60114e-07	8.05435e-06	.	.
comp3463_c0_seq1,comp3463_c0_seq2	-11.1007	6.31152	1.16296e-153	1.63489e-149	.	.
comp9929_c0_seq1	-18.4926	6.30459	1.73533e-06	4.66153e-05	.	.
comp11810_c0_seq1	-15.7286	6.29534	1.05278e-30	2.26529e-28	sp|O24248|PRU1_PRUAV^O24248^Q:58-480,H:1-141^46.81%ID^E:7e-41^RecName: Full=Major allergen Pru av 1;^Eukaryota; Viridiplantae; Streptophyta; Embryophyta; Tracheophyta; Spermatophyta; Magnoliophyta; eudicotyledons; Gunneridae; Pentapetalae; rosids; fabids; Rosales; Rosaceae; Maloideae; Amygdaleae; Prunus	.
comp10141_c0_seq1	-17.6999	6.29055	1.63187e-10	7.74156e-09	sp|Q8LGN0|GLR27_ARATH^Q8LGN0^Q:217-948,H:30-262^28.05%ID^E:3e-23^RecName: Full=Glutamate receptor 2.7;^Eukaryota; Viridiplantae; Streptophyta; Embryophyta; Tracheophyta; Spermatophyta; Magnoliophyta; eudicotyledons; Gunneridae; Pentapetalae; rosids; malvids; Brassicales; Brassicaceae; Camelineae; Arabidopsis	.
comp7054_c0_seq1	-16.6031	6.27694	5.89929e-19	6.23551e-17	sp|Q9M8T0|Y3288_ARATH^Q9M8T0^Q:1668-4,H:25-603^45.24%ID^E:4e-126^RecName: Full=Probable inactive receptor kinase At3g02880;^Eukaryota; Viridiplantae; Streptophyta; Embryophyta; Tracheophyta; Spermatophyta; Magnoliophyta; eudicotyledons; Gunneridae; Pentapetalae; rosids; malvids; Brassicales; Brassicaceae; Camelineae; Arabidopsis	.
comp1419_c0_seq1	-14.9306	6.23213	1.70293e-45	7.25447e-43	sp|Q9I869|KF22A_XENLA^Q9I869^Q:78-644,H:77-274^40.2%ID^E:2e-36^RecName: Full=Kinesin-like protein KIF22-A;^Eukaryota; Metazoa; Chordata; Craniata; Vertebrata; Euteleostomi; Amphibia; Batrachia; Anura; Pipoidea; Pipidae; Xenopodinae; Xenopus; Xenopus	.
comp17548_c0_seq1	-17.116	6.22785	1.95521e-13	1.29044e-11	.	.
comp543_c0_seq1	-15.6275	6.18566	1.9681e-31	4.41504e-29	sp|P92519|M810_ARATH^P92519^Q:1070-705,H:104-225^42.62%ID^E:4e-36^RecName: Full=Uncharacterized mitochondrial protein AtMg00810;^Eukaryota; Viridiplantae; Streptophyta; Embryophyta; Tracheophyta; Spermatophyta; Magnoliophyta; eudicotyledons; Gunneridae; Pentapetalae; rosids; malvids; Brassicales; Brassicaceae; Camelineae; Arabidopsis	GO:0005739^cellular_component^mitochondrion
comp3798_c0_seq1,comp3798_c0_seq2	-14.2661	6.18409	3.14994e-60	2.37224e-57	sp|Q3V300|KIF22_MOUSE^Q3V300^Q:111-605,H:271-437^38.82%ID^E:3e-24^RecName: Full=Kinesin-like protein KIF22;^Eukaryota; Metazoa; Chordata; Craniata; Vertebrata; Euteleostomi; Mammalia; Eutheria; Euarchontoglires; Glires; Rodentia; Sciurognathi; Muroidea; Muridae; Murinae; Mus; Mus	.
comp13482_c0_seq1	-17.7858	6.181	9.99057e-10	4.26892e-08	.	.
comp18227_c0_seq1	-17.7266	6.17646	5.44878e-10	2.42402e-08	.	.
comp13310_c0_seq1	-16.5318	6.17324	3.54271e-19	3.78254e-17	.	.
comp14186_c0_seq1	-16.7038	6.1627	3.68649e-17	3.37987e-15	sp|Q8GYM1|GSTUM_ARATH^Q8GYM1^Q:281-3,H:1-93^74.19%ID^E:1e-43^RecName: Full=Glutathione S-transferase U22;^Eukaryota; Viridiplantae; Streptophyta; Embryophyta; Tracheophyta; Spermatophyta; Magnoliophyta; eudicotyledons; Gunneridae; Pentapetalae; rosids; malvids; Brassicales; Brassicaceae; Camelineae; Arabidopsis	GO:0005737^cellular_component^cytoplasm`GO:0005829^cellular_component^cytosol`GO:0004364^molecular_function^glutathione transferase activity`GO:0009636^biological_process^response to toxic substance`GO:0009407^biological_process^toxin catabolic process
comp13007_c0_seq1	-12.5539	6.12918	2.34343e-107	1.2354e-103	sp|E3SU11|ALL13_OLEEU^E3SU11^Q:1022-351,H:1-226^78.76%ID^E:6e-138^RecName: Full=Thaumatin-like protein;^Eukaryota; Viridiplantae; Streptophyta; Embryophyta; Tracheophyta; Spermatophyta; Magnoliophyta; eudicotyledons; Gunneridae; Pentapetalae; asterids; lamiids; Lamiales; Oleaceae; Oleeae; Olea	.
comp4295_c0_seq1	-15.7415	6.11686	7.50604e-29	1.4862e-26	sp|Q5W274|PDR3_TOBAC^Q5W274^Q:1055-3,H:1-354^75.71%ID^E:6e-159^RecName: Full=Pleiotropic drug resistance protein 3;^Eukaryota; Viridiplantae; Streptophyta; Embryophyta; Tracheophyta; Spermatophyta; Magnoliophyta; eudicotyledons; Gunneridae; Pentapetalae; asterids; lamiids; Solanales; Solanaceae; Nicotianoideae; Nicotianeae; Nicotiana	.
comp7494_c0_seq1	-14.9835	6.0913	1.11215e-42	4.30312e-40	sp|Q7PC87|AB34G_ARATH^Q7PC87^Q:2-208,H:461-529^68.12%ID^E:1e-28^RecName: Full=ABC transporter G family member 34;^Eukaryota; Viridiplantae; Streptophyta; Embryophyta; Tracheophyta; Spermatophyta; Magnoliophyta; eudicotyledons; Gunneridae; Pentapetalae; rosids; malvids; Brassicales; Brassicaceae; Camelineae; Arabidopsis	GO:0016021^cellular_component^integral component of membrane`GO:0005886^cellular_component^plasma membrane`GO:0005524^molecular_function^ATP binding`GO:0016887^molecular_function^ATPase activity`GO:0006810^biological_process^transport
comp13979_c0_seq1	-14.785	6.05217	6.20111e-47	2.78219e-44	sp|Q9SX98|LHTL8_ARATH^Q9SX98^Q:498-1868,H:49-517^56.38%ID^E:0^RecName: Full=Lysine histidine transporter-like 8;^Eukaryota; Viridiplantae; Streptophyta; Embryophyta; Tracheophyta; Spermatophyta; Magnoliophyta; eudicotyledons; Gunneridae; Pentapetalae; rosids; malvids; Brassicales; Brassicaceae; Camelineae; Arabidopsis	.
comp8551_c0_seq1	-15.3682	6.05193	3.85101e-35	1.04782e-32	sp|P13087|MIRA_SYNDU^P13087^Q:716-207,H:21-207^42.33%ID^E:2e-33^RecName: Full=Miraculin;^Eukaryota; Viridiplantae; Streptophyta; Embryophyta; Tracheophyta; Spermatophyta; Magnoliophyta; eudicotyledons; Gunneridae; Pentapetalae; asterids; Ericales; Sapotaceae; Synsepalum	.
comp816_c0_seq1	-12.68	6.02316	4.04258e-101	1.31148e-97	sp|Q07488|BCB1_ARATH^Q07488^Q:236-550,H:27-130^49.52%ID^E:2e-23^RecName: Full=Blue copper protein;^Eukaryota; Viridiplantae; Streptophyta; Embryophyta; Tracheophyta; Spermatophyta; Magnoliophyta; eudicotyledons; Gunneridae; Pentapetalae; rosids; malvids; Brassicales; Brassicaceae; Camelineae; Arabidopsis	.
comp16453_c0_seq1	-16.0494	6.00336	1.65546e-24	2.47579e-22	sp|Q9SLD4|ZAT11_ARATH^Q9SLD4^Q:119-586,H:1-162^39.88%ID^E:2e-29^RecName: Full=Zinc finger protein ZAT11;^Eukaryota; Viridiplantae; Streptophyta; Embryophyta; Tracheophyta; Spermatophyta; Magnoliophyta; eudicotyledons; Gunneridae; Pentapetalae; rosids; malvids; Brassicales; Brassicaceae; Camelineae; Arabidopsis	.
comp15863_c0_seq1	-18.0801	5.99557	1.38862e-07	4.55393e-06	sp|O80931|AS1_ARATH^O80931^Q:1130-84,H:1-367^62.16%ID^E:8e-136^RecName: Full=Transcription factor AS1;^Eukaryota; Viridiplantae; Streptophyta; Embryophyta; Tracheophyta; Spermatophyta; Magnoliophyta; eudicotyledons; Gunneridae; Pentapetalae; rosids; malvids; Brassicales; Brassicaceae; Camelineae; Arabidopsis	.
comp3789_c0_seq1,comp3789_c0_seq2	-17.148	5.97004	5.43275e-12	3.04277e-10	.	.
comp11356_c0_seq1	-16.1803	5.96219	3.28588e-22	4.23788e-20	.	.
comp13563_c0_seq1	-15.2863	5.95815	1.54904e-34	4.13476e-32	.	.
comp14843_c0_seq1	-17.8721	5.94619	2.14388e-08	7.86226e-07	sp|Q9LY77|ACA12_ARATH^Q9LY77^Q:3-1622,H:472-1007^67.84%ID^E:0^RecName: Full=Calcium-transporting ATPase 12, plasma membrane-type;^Eukaryota; Viridiplantae; Streptophyta; Embryophyta; Tracheophyta; Spermatophyta; Magnoliophyta; eudicotyledons; Gunneridae; Pentapetalae; rosids; malvids; Brassicales; Brassicaceae; Camelineae; Arabidopsis	.
comp11905_c0_seq1	-15.4208	5.90229	1.08837e-32	2.62291e-30	.	.
comp12915_c0_seq1	-15.9733	5.90148	2.12003e-23	2.9903e-21	.	.
comp12641_c0_seq1	-17.7772	5.84436	1.15566e-08	4.41378e-07	sp|Q9LTC6|ERF95_ARATH^Q9LTC6^Q:94-408,H:11-116^63.55%ID^E:3e-24^RecName: Full=Ethylene-responsive transcription factor ERF095;^Eukaryota; Viridiplantae; Streptophyta; Embryophyta; Tracheophyta; Spermatophyta; Magnoliophyta; eudicotyledons; Gunneridae; Pentapetalae; rosids; malvids; Brassicales; Brassicaceae; Camelineae; Arabidopsis	.
comp12307_c1_seq1	-17.5892	5.80745	1.5987e-08	5.94563e-07	.	.
comp5147_c0_seq1	-15.4691	5.77265	1.05278e-30	2.26529e-28	.	.
comp16440_c0_seq1	-18.0891	5.76894	4.88447e-07	1.44347e-05	sp|Q9SPG2|MYB28_ARATH^Q9SPG2^Q:2-142,H:99-145^46.81%ID^E:1e-05^RecName: Full=Transcription factor MYB28;^Eukaryota; Viridiplantae; Streptophyta; Embryophyta; Tracheophyta; Spermatophyta; Magnoliophyta; eudicotyledons; Gunneridae; Pentapetalae; rosids; malvids; Brassicales; Brassicaceae; Camelineae; Arabidopsis	.
comp2875_c0_seq1	-18.1656	5.75332	9.19506e-07	2.59046e-05	.	.
comp19756_c0_seq1	-18.1009	5.74525	4.88447e-07	1.44347e-05	sp|O65440|BAME3_ARATH^O65440^Q:231-61,H:154-210^45.61%ID^E:6e-09^RecName: Full=Leucine-rich repeat receptor-like serine/threonine-protein kinase BAM3;^Eukaryota; Viridiplantae; Streptophyta; Embryophyta; Tracheophyta; Spermatophyta; Magnoliophyta; eudicotyledons; Gunneridae; Pentapetalae; rosids; malvids; Brassicales; Brassicaceae; Camelineae; Arabidopsis	GO:0016021^cellular_component^integral component of membrane`GO:0005886^cellular_component^plasma membrane`GO:0005524^molecular_function^ATP binding`GO:0004674^molecular_function^protein serine/threonine kinase activity`GO:0030154^biological_process^cell differentiation`GO:0048437^biological_process^floral organ development`GO:0010075^biological_process^regulation of meristem growth
comp18695_c0_seq1	-15.2417	5.72695	3.58144e-33	9.04452e-31	.	.
comp14700_c0_seq1	-17.648	5.68979	9.21162e-08	3.10049e-06	.	.
comp3276_c0_seq1	-14.6196	5.66362	8.73194e-44	3.54097e-41	.	.
comp9891_c0_seq1	-16.3867	5.60729	1.29898e-17	1.25075e-15	sp|Q6K5P9|GL22_ORYSJ^Q6K5P9^Q:133-750,H:17-222^65.53%ID^E:1e-93^RecName: Full=Putative germin-like protein 2-2;^Eukaryota; Viridiplantae; Streptophyta; Embryophyta; Tracheophyta; Spermatophyta; Magnoliophyta; Liliopsida; Poales; Poaceae; BEP clade; Ehrhartoideae; Oryzeae; Oryza	.
comp11562_c0_seq1	-13.6223	5.59198	1.94592e-65	2.00164e-62	sp|Q9SVG4|RETOL_ARATH^Q9SVG4^Q:43-1587,H:17-534^50%ID^E:3e-170^RecName: Full=Reticuline oxidase-like protein;^Eukaryota; Viridiplantae; Streptophyta; Embryophyta; Tracheophyta; Spermatophyta; Magnoliophyta; eudicotyledons; Gunneridae; Pentapetalae; rosids; malvids; Brassicales; Brassicaceae; Camelineae; Arabidopsis	.
comp4391_c0_seq1	-15.7421	5.56233	2.10463e-24	3.13642e-22	.	.
comp11716_c0_seq1	-16.0692	5.55207	6.92445e-20	7.70532e-18	.	.
comp9103_c0_seq1	-17.2893	5.54126	1.58046e-09	6.65211e-08	.	.
comp17125_c0_seq1	-17.6145	5.52592	1.6561e-07	5.32757e-06	.	.
comp9899_c0_seq1	-15.5954	5.48734	3.55456e-26	5.99641e-24	sp|A7PQW3|E13B_VITVI^A7PQW3^Q:1122-88,H:6-344^59.83%ID^E:8e-137^RecName: Full=Glucan endo-1,3-beta-glucosidase;^Eukaryota; Viridiplantae; Streptophyta; Embryophyta; Tracheophyta; Spermatophyta; Magnoliophyta; eudicotyledons; Gunneridae; Pentapetalae; rosids; Vitales; Vitaceae; Vitis	.
comp15624_c0_seq1	-16.5936	5.45874	1.28172e-14	9.51676e-13	sp|Q52QH4|NAC68_ORYSJ^Q52QH4^Q:732-202,H:13-191^33.7%ID^E:1e-22^RecName: Full=NAC domain-containing protein 68;^Eukaryota; Viridiplantae; Streptophyta; Embryophyta; Tracheophyta; Spermatophyta; Magnoliophyta; Liliopsida; Poales; Poaceae; BEP clade; Ehrhartoideae; Oryzeae; Oryza	.
comp11625_c0_seq1	-15.6018	5.45302	8.73e-26	1.41607e-23	sp|Q2PCF1|PDR2_NICPL^Q2PCF1^Q:1-234,H:664-741^74.36%ID^E:9e-34^RecName: Full=Pleiotropic drug resistance protein 2;^Eukaryota; Viridiplantae; Streptophyta; Embryophyta; Tracheophyta; Spermatophyta; Magnoliophyta; eudicotyledons; Gunneridae; Pentapetalae; asterids; lamiids; Solanales; Solanaceae; Nicotianoideae; Nicotianeae; Nicotiana	GO:0016021^cellular_component^integral component of membrane`GO:0005524^molecular_function^ATP binding`GO:0016887^molecular_function^ATPase activity`GO:0006810^biological_process^transport
comp8657_c0_seq1	-15.9685	5.40682	4.25731e-20	4.86579e-18	.	.
comp15428_c0_seq1	-13.9602	5.39963	1.80765e-54	1.10487e-51	.	.
comp12177_c0_seq1	-16.5655	5.38947	1.28172e-14	9.51676e-13	.	.
comp11108_c0_seq1	-14.7624	5.3839	2.92851e-37	8.88539e-35	sp|O24661|ASNS_TRIVS^O24661^Q:194-1960,H:1-586^85.91%ID^E:0^RecName: Full=Asparagine synthetase [glutamine-hydrolyzing];^Eukaryota; Viridiplantae; Streptophyta; Embryophyta; Tracheophyta; Spermatophyta; Magnoliophyta; eudicotyledons; Gunneridae; Pentapetalae; asterids; lamiids; Lamiales; Orobanchaceae; Pedicularideae; Castillejinae; Triphysaria	.
comp4464_c0_seq1	-14.9752	5.37986	7.22707e-34	1.86991e-31	.	.
comp10005_c0_seq1	-17.0981	5.37399	2.83281e-10	1.3057e-08	.	.
comp5728_c0_seq1	-12.1376	5.37246	3.67961e-99	1.03456e-95	sp|Q39688|EP1G_DAUCA^Q39688^Q:785-327,H:142-309^45.56%ID^E:2e-36^RecName: Full=Epidermis-specific secreted glycoprotein EP1;^Eukaryota; Viridiplantae; Streptophyta; Embryophyta; Tracheophyta; Spermatophyta; Magnoliophyta; eudicotyledons; Gunneridae; Pentapetalae; asterids; campanulids; Apiales; Apiaceae; Apioideae; Scandiceae; Daucinae; Daucus	.
comp7814_c0_seq1	-16.3223	5.37039	9.25379e-16	7.49078e-14	.	.
comp16711_c0_seq1	-18.0928	5.32641	3.28332e-06	8.42279e-05	.	.
comp6941_c0_seq1	-16.0526	5.30744	2.16514e-18	2.19502e-16	sp|Q94F58|NAC89_ARATH^Q94F58^Q:196-1008,H:17-263^48.91%ID^E:4e-79^RecName: Full=NAC domain-containing protein 89;^Eukaryota; Viridiplantae; Streptophyta; Embryophyta; Tracheophyta; Spermatophyta; Magnoliophyta; eudicotyledons; Gunneridae; Pentapetalae; rosids; malvids; Brassicales; Brassicaceae; Camelineae; Arabidopsis	.
comp11109_c0_seq1	-16.4717	5.30388	4.35945e-15	3.36732e-13	sp|Q43191|LOX15_SOLTU^Q43191^Q:141-2738,H:2-862^76.67%ID^E:0^RecName: Full=Probable linoleate 9S-lipoxygenase 5;^Eukaryota; Viridiplantae; Streptophyta; Embryophyta; Tracheophyta; Spermatophyta; Magnoliophyta; eudicotyledons; Gunneridae; Pentapetalae; asterids; lamiids; Solanales; Solanaceae; Solanoideae; Solaneae; Solanum	.
comp15777_c0_seq1	-13.9852	5.29286	3.02944e-52	1.6811e-49	sp|Q5W274|PDR3_TOBAC^Q5W274^Q:1-1161,H:1061-1447^70.28%ID^E:0^RecName: Full=Pleiotropic drug resistance protein 3;^Eukaryota; Viridiplantae; Streptophyta; Embryophyta; Tracheophyta; Spermatophyta; Magnoliophyta; eudicotyledons; Gunneridae; Pentapetalae; asterids; lamiids; Solanales; Solanaceae; Nicotianoideae; Nicotianeae; Nicotiana	.
comp6526_c0_seq1	-14.8805	5.18909	8.71243e-33	2.11171e-30	.	.
comp6358_c0_seq1	-15.5394	5.17794	1.92335e-23	2.72199e-21	.	.
comp15425_c0_seq1	-16.6315	5.17673	5.88278e-13	3.68202e-11	.	.
comp2219_c0_seq1	-15.115	5.16183	3.06806e-29	6.19103e-27	sp|O81117|C94A1_VICSA^O81117^Q:1513-74,H:30-512^65.63%ID^E:0^RecName: Full=Cytochrome P450 94A1;^Eukaryota; Viridiplantae; Streptophyta; Embryophyta; Tracheophyta; Spermatophyta; Magnoliophyta; eudicotyledons; Gunneridae; Pentapetalae; rosids; fabids; Fabales; Fabaceae; Papilionoideae; Fabeae; Vicia	.
comp12016_c0_seq1	-17.607	5.08985	1.75257e-06	4.69586e-05	.	.
comp2948_c0_seq1	-15.2853	5.07409	1.96427e-25	3.10266e-23	.	.
comp17777_c0_seq1	-15.8989	5.07031	8.04224e-19	8.35402e-17	sp|P13087|MIRA_SYNDU^P13087^Q:95-547,H:28-190^44.85%ID^E:1e-27^RecName: Full=Miraculin;^Eukaryota; Viridiplantae; Streptophyta; Embryophyta; Tracheophyta; Spermatophyta; Magnoliophyta; eudicotyledons; Gunneridae; Pentapetalae; asterids; Ericales; Sapotaceae; Synsepalum	.
comp15998_c0_seq1	-17.4559	5.06913	2.9814e-07	9.11802e-06	.	.
comp12971_c0_seq1	-14.7999	5.06766	4.08863e-33	1.02639e-30	sp|P82007|NLTP1_HELAN^P82007^Q:731-405,H:8-115^44.04%ID^E:5e-24^RecName: Full=Non-specific lipid-transfer protein AP10;^Eukaryota; Viridiplantae; Streptophyta; Embryophyta; Tracheophyta; Spermatophyta; Magnoliophyta; eudicotyledons; Gunneridae; Pentapetalae; asterids; campanulids; Asterales; Asteraceae; Asteroideae; Heliantheae alliance; Heliantheae; Helianthus	GO:0005615^cellular_component^extracellular space`GO:0016020^cellular_component^membrane`GO:0008289^molecular_function^lipid binding`GO:0050832^biological_process^defense response to fungus`GO:0031640^biological_process^killing of cells of other organism`GO:0006869^biological_process^lipid transport
comp17292_c0_seq1	-17.3125	5.06546	5.13084e-08	1.78833e-06	.	.
comp6758_c0_seq1	-12.4714	5.01473	1.06508e-81	1.72765e-78	sp|P24076|BGIA_MOMCH^P24076^Q:427-224,H:1-68^58.82%ID^E:8e-20^RecName: Full=Glu S.griseus protease inhibitor;^Eukaryota; Viridiplantae; Streptophyta; Embryophyta; Tracheophyta; Spermatophyta; Magnoliophyta; eudicotyledons; Gunneridae; Pentapetalae; rosids; fabids; Cucurbitales; Cucurbitaceae; Momordiceae; Momordica	GO:0004867^molecular_function^serine-type endopeptidase inhibitor activity`GO:0009611^biological_process^response to wounding
comp4800_c0_seq1	-16.1336	5.00927	5.54333e-16	4.5661e-14	.	.
comp2339_c0_seq1	-14.2231	4.99795	3.37483e-42	1.23765e-39	.	.
comp2038_c0_seq1,comp2038_c0_seq2	-16.9875	4.9869	8.89677e-10	3.83261e-08	.	.
comp7468_c0_seq1	-12.5759	4.97043	8.90603e-78	1.25201e-74	.	.
comp4552_c0_seq1	-13.6169	4.9651	3.29817e-54	1.9319e-51	sp|Q9ZPC0|ICS_CATRO^Q9ZPC0^Q:1075-2808,H:1-578^99.65%ID^E:0^RecName: Full=Isochorismate synthase, chloroplastic;^Eukaryota; Viridiplantae; Streptophyta; Embryophyta; Tracheophyta; Spermatophyta; Magnoliophyta; eudicotyledons; Gunneridae; Pentapetalae; asterids; lamiids; Gentianales; Apocynaceae; Rauvolfioideae; Vinceae; Catharanthus	.
comp6953_c1_seq1	-14.4753	4.89763	3.84108e-36	1.09455e-33	sp|Q4UMH6|Y381_RICFE^Q4UMH6^Q:141-611,H:619-774^32.92%ID^E:8e-15^RecName: Full=Putative ankyrin repeat protein RF_0381;^Bacteria; Proteobacteria; Alphaproteobacteria; Rickettsiales; Rickettsiaceae; Rickettsieae; Rickettsia; spotted fever group	.
comp1321_c0_seq1,comp1321_c0_seq2	-14.8341	4.89356	8.75289e-31	1.92204e-28	sp|Q94KB7|MLO6_ARATH^Q94KB7^Q:449-1210,H:1-289^45.7%ID^E:6e-116^RecName: Full=MLO-like protein 6;^Eukaryota; Viridiplantae; Streptophyta; Embryophyta; Tracheophyta; Spermatophyta; Magnoliophyta; eudicotyledons; Gunneridae; Pentapetalae; rosids; malvids; Brassicales; Brassicaceae; Camelineae; Arabidopsis	.
comp11245_c0_seq1	-16.0772	4.89217	9.25379e-16	7.49078e-14	sp|Q9SMN0|CXE12_ARATH^Q9SMN0^Q:405-1,H:3-138^48.18%ID^E:2e-35^RecName: Full=Probable carboxylesterase 12;^Eukaryota; Viridiplantae; Streptophyta; Embryophyta; Tracheophyta; Spermatophyta; Magnoliophyta; eudicotyledons; Gunneridae; Pentapetalae; rosids; malvids; Brassicales; Brassicaceae; Camelineae; Arabidopsis	.
comp17539_c0_seq1	-17.3441	4.88196	2.9814e-07	9.11802e-06	.	.
comp10654_c0_seq1	-15.1287	4.87007	2.34217e-26	3.983e-24	.	.
comp16690_c0_seq1	-17.0539	4.85409	8.94376e-09	3.46368e-07	.	.
comp7873_c0_seq1	-14.4143	4.84653	4.84835e-37	1.41964e-34	sp|P36401|E13H_TOBAC^P36401^Q:1190-222,H:17-339^67.58%ID^E:2e-138^RecName: Full=Glucan endo-1,3-beta-glucosidase, acidic isoform PR-Q';^Eukaryota; Viridiplantae; Streptophyta; Embryophyta; Tracheophyta; Spermatophyta; Magnoliophyta; eudicotyledons; Gunneridae; Pentapetalae; asterids; lamiids; Solanales; Solanaceae; Nicotianoideae; Nicotianeae; Nicotiana	.
comp6214_c0_seq1	-13.8204	4.82643	1.76065e-47	8.07104e-45	sp|Q55874|Y103_SYNY3^Q55874^Q:11-631,H:133-335^23.04%ID^E:8e-07^RecName: Full=Uncharacterized protein sll0103;^Bacteria; Cyanobacteria; Oscillatoriophycideae; Chroococcales; Synechocystis	.
comp5821_c0_seq1	-14.5996	4.82431	1.0325e-33	2.65516e-31	sp|Q5R8J8|DNJB4_PONAB^Q5R8J8^Q:1177-155,H:1-332^45.79%ID^E:2e-81^RecName: Full=DnaJ homolog subfamily B member 4;^Eukaryota; Metazoa; Chordata; Craniata; Vertebrata; Euteleostomi; Mammalia; Eutheria; Euarchontoglires; Primates; Haplorrhini; Catarrhini; Hominidae; Pongo	.
comp12228_c0_seq1	-16.8975	4.80851	8.89677e-10	3.83261e-08	.	.
comp7081_c0_seq1	-15.1951	4.80763	7.12347e-25	1.09246e-22	sp|P50165|TRNH_DATST^P50165^Q:1522-767,H:12-266^61.57%ID^E:5e-92^RecName: Full=Tropinone reductase homolog;^Eukaryota; Viridiplantae; Streptophyta; Embryophyta; Tracheophyta; Spermatophyta; Magnoliophyta; eudicotyledons; Gunneridae; Pentapetalae; asterids; lamiids; Solanales; Solanaceae; Solanoideae; Datureae; Datura	.
comp20859_c0_seq1	-17.1852	4.78895	5.13084e-08	1.78833e-06	.	.
comp6203_c0_seq1	-16.3143	4.78399	4.83145e-13	3.06408e-11	.	.
comp13669_c0_seq1	-16.1829	4.78067	3.47631e-14	2.48492e-12	.	.
comp3239_c0_seq1,comp3239_c0_seq2	-17.1771	4.77957	5.13084e-08	1.78833e-06	sp|O22218|ACA4_ARATH^O22218^Q:87-1250,H:57-443^71.65%ID^E:0^RecName: Full=Calcium-transporting ATPase 4, plasma membrane-type;^Eukaryota; Viridiplantae; Streptophyta; Embryophyta; Tracheophyta; Spermatophyta; Magnoliophyta; eudicotyledons; Gunneridae; Pentapetalae; rosids; malvids; Brassicales; Brassicaceae; Camelineae; Arabidopsis	.
comp8107_c0_seq1	-16.3623	4.77297	1.39777e-12	8.34981e-11	.	.
comp531_c0_seq1	-17.2651	4.7597	1.6561e-07	5.32757e-06	sp|Q9LHJ2|U82A1_ARATH^Q9LHJ2^Q:67-1404,H:6-457^46.61%ID^E:5e-135^RecName: Full=UDP-glycosyltransferase 82A1;^Eukaryota; Viridiplantae; Streptophyta; Embryophyta; Tracheophyta; Spermatophyta; Magnoliophyta; eudicotyledons; Gunneridae; Pentapetalae; rosids; malvids; Brassicales; Brassicaceae; Camelineae; Arabidopsis	.
comp5713_c0_seq1	-16.4377	4.75425	6.9483e-12	3.85576e-10	sp|Q9ZQI7|ALD1_ARATH^Q9ZQI7^Q:2020-794,H:35-443^68.7%ID^E:0^RecName: Full=Aminotransferase ALD1;^Eukaryota; Viridiplantae; Streptophyta; Embryophyta; Tracheophyta; Spermatophyta; Magnoliophyta; eudicotyledons; Gunneridae; Pentapetalae; rosids; malvids; Brassicales; Brassicaceae; Camelineae; Arabidopsis	.
comp5163_c0_seq1	-16.253	4.74412	1.67917e-13	1.11348e-11	.	.
comp18993_c0_seq1	-16.3505	4.73966	1.39777e-12	8.34981e-11	.	.
comp5239_c0_seq1	-15.9758	4.73753	3.32527e-16	2.78807e-14	.	.
comp15451_c0_seq1	-16.2264	4.73221	1.67917e-13	1.11348e-11	.	.
comp2620_c0_seq1,comp2620_c0_seq2	-16.2717	4.7066	4.83145e-13	3.06408e-11	.	.
comp6621_c1_seq1	-12.6227	4.70593	4.48712e-70	5.25666e-67	sp|Q9SS01|AAE20_ARATH^Q9SS01^Q:85-1722,H:1-561^62.03%ID^E:0^RecName: Full=Benzoate--CoA ligase, peroxisomal;^Eukaryota; Viridiplantae; Streptophyta; Embryophyta; Tracheophyta; Spermatophyta; Magnoliophyta; eudicotyledons; Gunneridae; Pentapetalae; rosids; malvids; Brassicales; Brassicaceae; Camelineae; Arabidopsis	.
comp8360_c0_seq1	-13.5088	4.7056	7.71128e-52	4.01501e-49	.	.
comp15895_c0_seq1	-13.6189	4.70306	1.36891e-49	6.71305e-47	.	.
comp16107_c0_seq1	-17.1669	4.70052	9.21162e-08	3.10049e-06	.	.
comp18489_c0_seq1	-17.0189	4.69503	1.5987e-08	5.94563e-07	.	.
comp8536_c0_seq1	-15.7017	4.62015	1.52087e-17	1.45445e-15	sp|Q6FWD4|MCH1_CANGA^Q6FWD4^Q:932-207,H:233-487^24.53%ID^E:4e-10^RecName: Full=Probable transporter MCH1;^Eukaryota; Fungi; Dikarya; Ascomycota; Saccharomycotina; Saccharomycetes; Saccharomycetales; Saccharomycetaceae; Nakaseomyces; mitosporic Nakaseomyces	.
comp8116_c0_seq1	-14.4491	4.61742	6.25059e-33	1.53263e-30	sp|Q7Y232|U73B4_ARATH^Q7Y232^Q:211-1602,H:6-480^34.58%ID^E:3e-86^RecName: Full=UDP-glycosyltransferase 73B4;^Eukaryota; Viridiplantae; Streptophyta; Embryophyta; Tracheophyta; Spermatophyta; Magnoliophyta; eudicotyledons; Gunneridae; Pentapetalae; rosids; malvids; Brassicales; Brassicaceae; Camelineae; Arabidopsis	.
comp663_c0_seq1	-16.3614	4.60738	6.9483e-12	3.85576e-10	sp|Q9M1K5|ZDH13_ARATH^Q9M1K5^Q:409-1473,H:9-369^64.19%ID^E:4e-156^RecName: Full=Probable protein S-acyltransferase 4;^Eukaryota; Viridiplantae; Streptophyta; Embryophyta; Tracheophyta; Spermatophyta; Magnoliophyta; eudicotyledons; Gunneridae; Pentapetalae; rosids; malvids; Brassicales; Brassicaceae; Camelineae; Arabidopsis	.
comp7623_c0_seq1	-16.0123	4.57906	7.01415e-14	4.85738e-12	sp|Q9LVY1|TAT_ARATH^Q9LVY1^Q:174-1427,H:3-419^59.57%ID^E:0^RecName: Full=Tyrosine aminotransferase;^Eukaryota; Viridiplantae; Streptophyta; Embryophyta; Tracheophyta; Spermatophyta; Magnoliophyta; eudicotyledons; Gunneridae; Pentapetalae; rosids; malvids; Brassicales; Brassicaceae; Camelineae; Arabidopsis	.
comp4729_c0_seq1	-16.069	4.57281	2.06221e-14	1.5073e-12	sp|P32295|ARG7_VIGRR^P32295^Q:34-237,H:15-85^40.85%ID^E:7e-09^RecName: Full=Indole-3-acetic acid-induced protein ARG7;^Eukaryota; Viridiplantae; Streptophyta; Embryophyta; Tracheophyta; Spermatophyta; Magnoliophyta; eudicotyledons; Gunneridae; Pentapetalae; rosids; fabids; Fabales; Fabaceae; Papilionoideae; Phaseoleae; Vigna	.
comp2743_c0_seq1,comp2743_c0_seq2	-14.6462	4.55176	3.32796e-29	6.68349e-27	.	.
comp9421_c0_seq1	-16.7267	4.52747	8.26274e-09	3.20877e-07	.	.
comp8355_c0_seq1	-13.3113	4.51917	1.76989e-52	9.95245e-50	sp|P13917|7SB1_SOYBN^P13917^Q:1472-237,H:1-400^38.95%ID^E:8e-85^RecName: Full=Basic 7S globulin;^Eukaryota; Viridiplantae; Streptophyta; Embryophyta; Tracheophyta; Spermatophyta; Magnoliophyta; eudicotyledons; Gunneridae; Pentapetalae; rosids; fabids; Fabales; Fabaceae; Papilionoideae; Phaseoleae; Glycine; Soja	.
comp15519_c0_seq1	-15.5874	4.51566	3.21345e-17	2.95904e-15	.	.
comp11804_c0_seq1	-14.9299	4.50158	8.7066e-25	1.33041e-22	.	.
comp15010_c0_seq1	-13.7789	4.50042	1.2896e-42	4.94433e-40	.	.
comp4538_c0_seq1,comp4538_c0_seq2,comp4538_c0_seq3,comp4538_c0_seq4,comp4538_c0_seq5	-12.7473	4.50006	4.18273e-63	3.67505e-60	.	.
comp11840_c0_seq1	-16.4928	4.48341	1.77886e-10	8.36363e-09	.	.
comp3880_c0_seq1,comp3880_c0_seq2	-13.3045	4.46847	3.30065e-51	1.69758e-48	sp|Q84K47|AB2A_ARATH^Q84K47^Q:2969-96,H:1-956^67.36%ID^E:0^RecName: Full=ABC transporter A family member 2;^Eukaryota; Viridiplantae; Streptophyta; Embryophyta; Tracheophyta; Spermatophyta; Magnoliophyta; eudicotyledons; Gunneridae; Pentapetalae; rosids; malvids; Brassicales; Brassicaceae; Camelineae; Arabidopsis	.
comp4433_c0_seq1	-13.7081	4.45842	3.63676e-43	1.44695e-40	sp|P11670|PRB1_TOBAC^P11670^Q:656-264,H:31-159^64.12%ID^E:1e-54^RecName: Full=Basic form of pathogenesis-related protein 1;^Eukaryota; Viridiplantae; Streptophyta; Embryophyta; Tracheophyta; Spermatophyta; Magnoliophyta; eudicotyledons; Gunneridae; Pentapetalae; asterids; lamiids; Solanales; Solanaceae; Nicotianoideae; Nicotianeae; Nicotiana	GO:0005576^cellular_component^extracellular region`GO:0006952^biological_process^defense response`GO:0009607^biological_process^response to biotic stimulus
comp16853_c0_seq1	-17.1847	4.45284	5.37419e-07	1.57178e-05	sp|Q3ECH2|Y1670_ARATH^Q3ECH2^Q:331-11,H:34-136^38.32%ID^E:9e-15^RecName: Full=Probable receptor-like protein kinase At1g67000;^Eukaryota; Viridiplantae; Streptophyta; Embryophyta; Tracheophyta; Spermatophyta; Magnoliophyta; eudicotyledons; Gunneridae; Pentapetalae; rosids; malvids; Brassicales; Brassicaceae; Camelineae; Arabidopsis	GO:0016021^cellular_component^integral component of membrane`GO:0005886^cellular_component^plasma membrane`GO:0005524^molecular_function^ATP binding`GO:0004674^molecular_function^protein serine/threonine kinase activity
comp10776_c0_seq1	-15.9761	4.44802	1.16473e-13	7.83435e-12	.	.
comp7699_c0_seq1	-15.1986	4.44783	4.51904e-21	5.47661e-19	.	.
comp13939_c0_seq1	-16.4569	4.44362	1.77886e-10	8.36363e-09	sp|P0C8Q4|Y4990_ARATH^P0C8Q4^Q:125-1294,H:259-643^27.18%ID^E:3e-33^RecName: Full=Uncharacterized protein At4g19900;^Eukaryota; Viridiplantae; Streptophyta; Embryophyta; Tracheophyta; Spermatophyta; Magnoliophyta; eudicotyledons; Gunneridae; Pentapetalae; rosids; malvids; Brassicales; Brassicaceae; Camelineae; Arabidopsis	.
comp506_c0_seq1	-10.4995	4.41992	1.79643e-101	6.31356e-98	sp|Q39688|EP1G_DAUCA^Q39688^Q:369-1,H:26-148^72.36%ID^E:2e-55^RecName: Full=Epidermis-specific secreted glycoprotein EP1;^Eukaryota; Viridiplantae; Streptophyta; Embryophyta; Tracheophyta; Spermatophyta; Magnoliophyta; eudicotyledons; Gunneridae; Pentapetalae; asterids; campanulids; Apiales; Apiaceae; Apioideae; Scandiceae; Daucinae; Daucus	.
comp2917_c0_seq1	-17.3584	4.41714	3.17016e-06	8.16726e-05	.	.
comp2888_c0_seq1,comp2888_c0_seq2	-16.4985	4.4157	5.29568e-10	2.36339e-08	sp|O22218|ACA4_ARATH^O22218^Q:1516-2,H:439-940^69.7%ID^E:0^RecName: Full=Calcium-transporting ATPase 4, plasma membrane-type;^Eukaryota; Viridiplantae; Streptophyta; Embryophyta; Tracheophyta; Spermatophyta; Magnoliophyta; eudicotyledons; Gunneridae; Pentapetalae; rosids; malvids; Brassicales; Brassicaceae; Camelineae; Arabidopsis	.
comp3911_c0_seq1,comp3911_c0_seq2	-15.0154	4.41397	1.60526e-23	2.27948e-21	sp|P32110|GSTX6_SOYBN^P32110^Q:1072-731,H:3-116^57.02%ID^E:1e-52^RecName: Full=Probable glutathione S-transferase;^Eukaryota; Viridiplantae; Streptophyta; Embryophyta; Tracheophyta; Spermatophyta; Magnoliophyta; eudicotyledons; Gunneridae; Pentapetalae; rosids; fabids; Fabales; Fabaceae; Papilionoideae; Phaseoleae; Glycine; Soja	.
comp14861_c0_seq1	-16.5366	4.40996	9.1535e-10	3.92716e-08	sp|Q8LAD7|IDA_ARATH^Q8LAD7^Q:337-104,H:11-73^35.9%ID^E:8e-07^RecName: Full=Protein IDA;^Eukaryota; Viridiplantae; Streptophyta; Embryophyta; Tracheophyta; Spermatophyta; Magnoliophyta; eudicotyledons; Gunneridae; Pentapetalae; rosids; malvids; Brassicales; Brassicaceae; Camelineae; Arabidopsis	GO:0048046^cellular_component^apoplast`GO:0005576^cellular_component^extracellular region`GO:0005615^cellular_component^extracellular space`GO:0005102^molecular_function^receptor binding`GO:0010227^biological_process^floral organ abscission`GO:0010102^biological_process^lateral root morphogenesis`GO:0045490^biological_process^pectin catabolic process`GO:0010468^biological_process^regulation of ge…
comp9513_c0_seq1	-10.7527	4.39055	1.4444e-96	3.58329e-93	sp|Q39688|EP1G_DAUCA^Q39688^Q:93-920,H:26-309^49.83%ID^E:1e-85^RecName: Full=Epidermis-specific secreted glycoprotein EP1;^Eukaryota; Viridiplantae; Streptophyta; Embryophyta; Tracheophyta; Spermatophyta; Magnoliophyta; eudicotyledons; Gunneridae; Pentapetalae; asterids; campanulids; Apiales; Apiaceae; Apioideae; Scandiceae; Daucinae; Daucus	.
comp9085_c0_seq1	-14.0804	4.3854	1.13661e-35	3.15366e-33	.	.
comp14753_c0_seq1	-16.571	4.38432	1.58399e-09	6.66036e-08	sp|P82787|DEF19_ARATH^P82787^Q:36-254,H:1-73^47.3%ID^E:5e-15^RecName: Full=Defensin-like protein 19;^Eukaryota; Viridiplantae; Streptophyta; Embryophyta; Tracheophyta; Spermatophyta; Magnoliophyta; eudicotyledons; Gunneridae; Pentapetalae; rosids; malvids; Brassicales; Brassicaceae; Camelineae; Arabidopsis	GO:0005576^cellular_component^extracellular region`GO:0006952^biological_process^defense response`GO:0050832^biological_process^defense response to fungus`GO:0031640^biological_process^killing of cells of other organism
comp14341_c0_seq1	-16.7147	4.35465	1.43599e-08	5.39281e-07	.	.
comp13261_c0_seq1	-17.146	4.35396	5.37419e-07	1.57178e-05	.	.
comp4918_c0_seq1	-13.0163	4.34445	3.22347e-54	1.91474e-51	.	.
comp8105_c0_seq1	-10.146	4.34434	3.45421e-103	1.61864e-99	sp|Q39688|EP1G_DAUCA^Q39688^Q:2-457,H:143-309^42.26%ID^E:3e-31^RecName: Full=Epidermis-specific secreted glycoprotein EP1;^Eukaryota; Viridiplantae; Streptophyta; Embryophyta; Tracheophyta; Spermatophyta; Magnoliophyta; eudicotyledons; Gunneridae; Pentapetalae; asterids; campanulids; Apiales; Apiaceae; Apioideae; Scandiceae; Daucinae; Daucus	.
comp6440_c0_seq1	-16.8312	4.33545	1.322e-07	4.35577e-06	.	.
comp10138_c0_seq1	-10.9265	4.33029	3.88288e-92	8.61878e-89	sp|A1XGB4|PIMP1_CAPAN^A1XGB4^Q:487-53,H:1-144^62.33%ID^E:1e-46^RecName: Full=CASP-like protein PIMP1;^Eukaryota; Viridiplantae; Streptophyta; Embryophyta; Tracheophyta; Spermatophyta; Magnoliophyta; eudicotyledons; Gunneridae; Pentapetalae; asterids; lamiids; Solanales; Solanaceae; Solanoideae; Capsiceae; Capsicum	.
comp5309_c0_seq1	-14.9805	4.31916	1.96068e-22	2.576e-20	.	.
comp4113_c0_seq1,comp4113_c0_seq2	-15.1408	4.31136	7.02302e-21	8.39062e-19	sp|P13087|MIRA_SYNDU^P13087^Q:86-619,H:32-218^44.92%ID^E:2e-45^RecName: Full=Miraculin;^Eukaryota; Viridiplantae; Streptophyta; Embryophyta; Tracheophyta; Spermatophyta; Magnoliophyta; eudicotyledons; Gunneridae; Pentapetalae; asterids; Ericales; Sapotaceae; Synsepalum	.
comp6401_c0_seq1	-13.3944	4.30733	2.39077e-46	1.06135e-43	sp|Q6NKW9|E138_ARATH^Q6NKW9^Q:613-1920,H:20-454^76.15%ID^E:0^RecName: Full=Glucan endo-1,3-beta-glucosidase 8;^Eukaryota; Viridiplantae; Streptophyta; Embryophyta; Tracheophyta; Spermatophyta; Magnoliophyta; eudicotyledons; Gunneridae; Pentapetalae; rosids; malvids; Brassicales; Brassicaceae; Camelineae; Arabidopsis	.
comp4681_c2_seq1	-15.779	4.28207	9.33575e-15	7.0058e-13	.	.
comp1475_c0_seq1,comp1475_c0_seq2	-13.3177	4.25155	4.95799e-47	2.24837e-44	sp|Q39688|EP1G_DAUCA^Q39688^Q:283-1359,H:12-384^43.31%ID^E:6e-104^RecName: Full=Epidermis-specific secreted glycoprotein EP1;^Eukaryota; Viridiplantae; Streptophyta; Embryophyta; Tracheophyta; Spermatophyta; Magnoliophyta; eudicotyledons; Gunneridae; Pentapetalae; asterids; campanulids; Apiales; Apiaceae; Apioideae; Scandiceae; Daucinae; Daucus	.
comp14919_c0_seq1	-16.9846	4.24119	1.6561e-07	5.32757e-06	.	.
comp3838_c0_seq1,comp3838_c0_seq2	-16.4345	4.23957	5.29568e-10	2.36339e-08	.	.
comp3110_c0_seq1,comp3110_c0_seq2	-14.425	4.23375	1.25349e-28	2.42499e-26	.	.
comp7573_c0_seq1	-16.2012	4.23302	9.42526e-11	4.61673e-09	.	.
comp13711_c0_seq1	-16.4468	4.22758	9.1535e-10	3.92716e-08	sp|Q9LFQ3|SNL2_ARATH^Q9LFQ3^Q:556-236,H:522-629^33.33%ID^E:8e-11^RecName: Full=Paired amphipathic helix protein Sin3-like 2;^Eukaryota; Viridiplantae; Streptophyta; Embryophyta; Tracheophyta; Spermatophyta; Magnoliophyta; eudicotyledons; Gunneridae; Pentapetalae; rosids; malvids; Brassicales; Brassicaceae; Camelineae; Arabidopsis	.
comp11490_c0_seq1	-11.491	4.21464	3.00872e-79	4.53178e-76	sp|Q9ZP41|EGC_CITJA^Q9ZP41^Q:666-286,H:1-129^50.77%ID^E:4e-33^RecName: Full=EG45-like domain containing protein;^Eukaryota; Viridiplantae; Streptophyta; Embryophyta; Tracheophyta; Spermatophyta; Magnoliophyta; eudicotyledons; Gunneridae; Pentapetalae; rosids; malvids; Sapindales; Rutaceae; Citrus	.
comp10287_c0_seq1	-16.7301	4.19969	7.57987e-08	2.58636e-06	.	.
comp1711_c0_seq1	-16.0623	4.1983	1.17757e-11	6.40809e-10	sp|O64733|U87A2_ARATH^O64733^Q:143-1495,H:3-453^49.03%ID^E:7e-140^RecName: Full=UDP-glycosyltransferase 87A2;^Eukaryota; Viridiplantae; Streptophyta; Embryophyta; Tracheophyta; Spermatophyta; Magnoliophyta; eudicotyledons; Gunneridae; Pentapetalae; rosids; malvids; Brassicales; Brassicaceae; Camelineae; Arabidopsis	.
comp16291_c0_seq1	-16.7784	4.19565	1.322e-07	4.35577e-06	.	.
comp7566_c0_seq1	-12.6011	4.15869	6.66007e-58	4.60462e-55	sp|Q9FZ95|PUP3_ARATH^Q9FZ95^Q:85-1092,H:1-339^52.51%ID^E:2e-102^RecName: Full=Purine permease 3;^Eukaryota; Viridiplantae; Streptophyta; Embryophyta; Tracheophyta; Spermatophyta; Magnoliophyta; eudicotyledons; Gunneridae; Pentapetalae; rosids; malvids; Brassicales; Brassicaceae; Camelineae; Arabidopsis	.
comp6468_c0_seq1	-15.4123	4.15533	2.35519e-16	1.99054e-14	sp|Q8LBM2|TIF5A_ARATH^Q8LBM2^Q:728-324,H:2-127^44.93%ID^E:1e-19^RecName: Full=Protein TIFY 5A;^Eukaryota; Viridiplantae; Streptophyta; Embryophyta; Tracheophyta; Spermatophyta; Magnoliophyta; eudicotyledons; Gunneridae; Pentapetalae; rosids; malvids; Brassicales; Brassicaceae; Camelineae; Arabidopsis	.
comp4576_c1_seq1	-16.1783	4.15376	1.58932e-10	7.58233e-09	.	.
comp3307_c0_seq1,comp3307_c0_seq2	-9.72708	4.13035	1.10655e-99	3.3334e-96	sp|P06536|GCR_RAT^P06536^Q:2-211,H:726-795^100%ID^E:2e-38^RecName: Full=Glucocorticoid receptor;^Eukaryota; Metazoa; Chordata; Craniata; Vertebrata; Euteleostomi; Mammalia; Eutheria; Euarchontoglires; Glires; Rodentia; Sciurognathi; Muroidea; Muridae; Murinae; Rattus	GO:0005737^cellular_component^cytoplasm`GO:0043197^cellular_component^dendritic spine`GO:0005739^cellular_component^mitochondrion`GO:0043005^cellular_component^neuron projection`GO:0005634^cellular_component^nucleus`GO:0014069^cellular_component^postsynaptic density`GO:0043234^cellular_component^protein complex`GO:0003682^molecular_function^chromatin binding`GO:0003690^molecular_function^double-s…
comp8571_c0_seq1	-17.1667	4.12642	1.75257e-06	4.69586e-05	.	.
comp4811_c0_seq1	-15.8714	4.12161	5.37072e-13	3.37563e-11	.	.
comp6907_c0_seq1	-14.5611	4.12127	5.19717e-26	8.62935e-24	sp|Q58FX0|BAP2_ARATH^Q58FX0^Q:760-203,H:8-199^34.31%ID^E:3e-26^RecName: Full=BON1-associated protein 2;^Eukaryota; Viridiplantae; Streptophyta; Embryophyta; Tracheophyta; Spermatophyta; Magnoliophyta; eudicotyledons; Gunneridae; Pentapetalae; rosids; malvids; Brassicales; Brassicaceae; Camelineae; Arabidopsis	.
comp13871_c0_seq1	-15.8754	4.11361	5.37072e-13	3.37563e-11	sp|Q94B08|GCP1_ARATH^Q94B08^Q:123-1,H:39-79^56.1%ID^E:4e-08^RecName: Full=Germination-specific cysteine protease 1;^Eukaryota; Viridiplantae; Streptophyta; Embryophyta; Tracheophyta; Spermatophyta; Magnoliophyta; eudicotyledons; Gunneridae; Pentapetalae; rosids; malvids; Brassicales; Brassicaceae; Camelineae; Arabidopsis	GO:0008234^molecular_function^cysteine-type peptidase activity
comp15041_c0_seq1	-15.0442	4.09901	7.9869e-20	8.84093e-18	sp|Q9M1V2|SOT5_ARATH^Q9M1V2^Q:978-55,H:13-320^47.94%ID^E:8e-91^RecName: Full=Cytosolic sulfotransferase 5;^Eukaryota; Viridiplantae; Streptophyta; Embryophyta; Tracheophyta; Spermatophyta; Magnoliophyta; eudicotyledons; Gunneridae; Pentapetalae; rosids; malvids; Brassicales; Brassicaceae; Camelineae; Arabidopsis	.
comp4047_c0_seq1	-13.5855	4.08234	3.1082e-39	1.0241e-36	.	.
comp7807_c0_seq1	-15.0235	4.07288	5.16772e-20	5.8587e-18	.	.
comp7136_c0_seq1	-15.8999	4.07278	1.49649e-12	8.82701e-11	sp|Q9SFC7|FB135_ARATH^Q9SFC7^Q:41-1054,H:23-379^26.49%ID^E:7e-21^RecName: Full=F-box protein At3g07870;^Eukaryota; Viridiplantae; Streptophyta; Embryophyta; Tracheophyta; Spermatophyta; Magnoliophyta; eudicotyledons; Gunneridae; Pentapetalae; rosids; malvids; Brassicales; Brassicaceae; Camelineae; Arabidopsis	.
comp14136_c0_seq1	-16.9546	4.07174	2.15356e-06	5.68005e-05	.	.
comp11872_c0_seq1	-15.4481	4.07172	1.52267e-15	1.21623e-13	sp|Q9SVG4|RETOL_ARATH^Q9SVG4^Q:2-985,H:204-536^55.09%ID^E:2e-115^RecName: Full=Reticuline oxidase-like protein;^Eukaryota; Viridiplantae; Streptophyta; Embryophyta; Tracheophyta; Spermatophyta; Magnoliophyta; eudicotyledons; Gunneridae; Pentapetalae; rosids; malvids; Brassicales; Brassicaceae; Camelineae; Arabidopsis	.
comp14495_c0_seq1	-16.8845	4.06298	1.23127e-06	3.38143e-05	.	.
comp5270_c0_seq1	-15.022	4.03183	7.9869e-20	8.84093e-18	sp|Q9VSJ8|EXOC7_DROME^Q9VSJ8^Q:1120-290,H:404-689^25.25%ID^E:7e-09^RecName: Full=Exocyst complex component 7;^Eukaryota; Metazoa; Ecdysozoa; Arthropoda; Hexapoda; Insecta; Pterygota; Neoptera; Endopterygota; Diptera; Brachycera; Muscomorpha; Ephydroidea; Drosophilidae; Drosophila; Sophophora	.
comp4804_c0_seq1	-16.5139	4.03113	8.26274e-09	3.20877e-07	sp|P83372|CISY_FRAAN^P83372^Q:538-383,H:180-231^61.54%ID^E:3e-11^RecName: Full=Citrate synthase, mitochondrial;^Eukaryota; Viridiplantae; Streptophyta; Embryophyta; Tracheophyta; Spermatophyta; Magnoliophyta; eudicotyledons; Gunneridae; Pentapetalae; rosids; fabids; Rosales; Rosaceae; Rosoideae; Potentilleae; Fragariinae; Fragaria	GO:0005759^cellular_component^mitochondrial matrix`GO:0004108^molecular_function^citrate (Si)-synthase activity`GO:0044262^biological_process^cellular carbohydrate metabolic process`GO:0006099^biological_process^tricarboxylic acid cycle
comp2332_c0_seq1,comp2332_c0_seq2	-15.9598	4.02752	7.01932e-12	3.88495e-10	sp|Q8LGN0|GLR27_ARATH^Q8LGN0^Q:185-2722,H:13-841^38.54%ID^E:5e-169^RecName: Full=Glutamate receptor 2.7;^Eukaryota; Viridiplantae; Streptophyta; Embryophyta; Tracheophyta; Spermatophyta; Magnoliophyta; eudicotyledons; Gunneridae; Pentapetalae; rosids; malvids; Brassicales; Brassicaceae; Camelineae; Arabidopsis	.
comp9206_c0_seq1	-16.5194	4.02019	1.43599e-08	5.39281e-07	sp|Q9FNZ2|C3H48_ARATH^Q9FNZ2^Q:455-108,H:310-421^64.66%ID^E:4e-46^RecName: Full=Zinc finger CCCH domain-containing protein 48;^Eukaryota; Viridiplantae; Streptophyta; Embryophyta; Tracheophyta; Spermatophyta; Magnoliophyta; eudicotyledons; Gunneridae; Pentapetalae; rosids; malvids; Brassicales; Brassicaceae; Camelineae; Arabidopsis	.
comp16937_c0_seq1	-16.9431	4.01104	2.15356e-06	5.68005e-05	.	.
comp6255_c0_seq1	-14.5359	4.00565	1.04373e-24	1.58339e-22	sp|Q9LPK5|CML44_ARATH^Q9LPK5^Q:534-97,H:4-153^44.16%ID^E:3e-30^RecName: Full=Probable calcium-binding protein CML44;^Eukaryota; Viridiplantae; Streptophyta; Embryophyta; Tracheophyta; Spermatophyta; Magnoliophyta; eudicotyledons; Gunneridae; Pentapetalae; rosids; malvids; Brassicales; Brassicaceae; Camelineae; Arabidopsis	.
comp4764_c0_seq1	-13.8545	4.00065	3.43501e-34	9.11121e-32	.	.
comp21083_c0_seq1	-16.7656	3.9952	4.02988e-07	1.21397e-05	.	.
comp9822_c0_seq1	-16.7431	3.98282	4.02988e-07	1.21397e-05	.	.
comp11844_c0_seq1	-14.7309	3.96838	7.10731e-22	9.00131e-20	sp|Q9SVG4|RETOL_ARATH^Q9SVG4^Q:503-3,H:38-205^59.52%ID^E:1e-53^RecName: Full=Reticuline oxidase-like protein;^Eukaryota; Viridiplantae; Streptophyta; Embryophyta; Tracheophyta; Spermatophyta; Magnoliophyta; eudicotyledons; Gunneridae; Pentapetalae; rosids; malvids; Brassicales; Brassicaceae; Camelineae; Arabidopsis	.
comp6567_c0_seq1	-12.8375	3.95188	2.5118e-49	1.21762e-46	sp|Q9P6Q3|BCS1_SCHPO^Q9P6Q3^Q:1001-345,H:197-423^30.74%ID^E:9e-21^RecName: Full=Probable mitochondrial chaperone bcs1;^Eukaryota; Fungi; Dikarya; Ascomycota; Taphrinomycotina; Schizosaccharomycetes; Schizosaccharomycetales; Schizosaccharomycetaceae; Schizosaccharomyces	.
comp4863_c0_seq1	-12.9556	3.95014	1.05527e-47	4.89064e-45	sp|P43309|PPO_MALDO^P43309^Q:107-1807,H:30-589^61.78%ID^E:0^RecName: Full=Polyphenol oxidase, chloroplastic;^Eukaryota; Viridiplantae; Streptophyta; Embryophyta; Tracheophyta; Spermatophyta; Magnoliophyta; eudicotyledons; Gunneridae; Pentapetalae; rosids; fabids; Rosales; Rosaceae; Maloideae; Maleae; Malus	.
comp15499_c0_seq1	-16.3968	3.95013	2.74416e-09	1.12689e-07	.	.
comp8624_c0_seq1	-14.5692	3.94528	1.57689e-23	2.24675e-21	sp|O54922|EXOC7_RAT^O54922^Q:1794-205,H:110-648^18.07%ID^E:9e-11^RecName: Full=Exocyst complex component 7;^Eukaryota; Metazoa; Chordata; Craniata; Vertebrata; Euteleostomi; Mammalia; Eutheria; Euarchontoglires; Glires; Rodentia; Sciurognathi; Muroidea; Muridae; Murinae; Rattus	.
comp11868_c0_seq1	-16.078	3.93727	1.58932e-10	7.58233e-09	.	.
comp3956_c0_seq1,comp3956_c0_seq2	-15.1011	3.93552	4.19207e-18	4.15992e-16	sp|Q84K47|AB2A_ARATH^Q84K47^Q:111-2912,H:1-930^67.27%ID^E:0^RecName: Full=ABC transporter A family member 2;^Eukaryota; Viridiplantae; Streptophyta; Embryophyta; Tracheophyta; Spermatophyta; Magnoliophyta; eudicotyledons; Gunneridae; Pentapetalae; rosids; malvids; Brassicales; Brassicaceae; Camelineae; Arabidopsis	.
comp14841_c0_seq1	-13.5091	3.93486	5.4995e-38	1.75709e-35	sp|Q96520|PER12_ARATH^Q96520^Q:224-3,H:133-206^62.16%ID^E:2e-25^RecName: Full=Peroxidase 12;^Eukaryota; Viridiplantae; Streptophyta; Embryophyta; Tracheophyta; Spermatophyta; Magnoliophyta; eudicotyledons; Gunneridae; Pentapetalae; rosids; malvids; Brassicales; Brassicaceae; Camelineae; Arabidopsis	GO:0005618^cellular_component^cell wall`GO:0005576^cellular_component^extracellular region`GO:0016020^cellular_component^membrane`GO:0009505^cellular_component^plant-type cell wall`GO:0009506^cellular_component^plasmodesma`GO:0005773^cellular_component^vacuole`GO:0020037^molecular_function^heme binding`GO:0046872^molecular_function^metal ion binding`GO:0004601^molecular_function^peroxidase activi…
comp973_c0_seq1	-16.4172	3.90933	8.26274e-09	3.20877e-07	sp|Q93VV5|PTR16_ARATH^Q93VV5^Q:1283-3,H:29-447^74.01%ID^E:0^RecName: Full=Protein NRT1/ PTR FAMILY 4.3;^Eukaryota; Viridiplantae; Streptophyta; Embryophyta; Tracheophyta; Spermatophyta; Magnoliophyta; eudicotyledons; Gunneridae; Pentapetalae; rosids; malvids; Brassicales; Brassicaceae; Camelineae; Arabidopsis	.
comp14646_c0_seq1	-16.3731	3.89975	1.8213e-08	6.72907e-07	sp|Q2RAS0|ACA5_ORYSJ^Q2RAS0^Q:3-299,H:922-1015^55.56%ID^E:7e-28^RecName: Full=Probable calcium-transporting ATPase 5, plasma membrane-type;^Eukaryota; Viridiplantae; Streptophyta; Embryophyta; Tracheophyta; Spermatophyta; Magnoliophyta; Liliopsida; Poales; Poaceae; BEP clade; Ehrhartoideae; Oryzeae; Oryza	GO:0009507^cellular_component^chloroplast`GO:0005794^cellular_component^Golgi apparatus`GO:0016021^cellular_component^integral component of membrane`GO:0009705^cellular_component^plant-type vacuole membrane`GO:0005886^cellular_component^plasma membrane`GO:0005524^molecular_function^ATP binding`GO:0005388^molecular_function^calcium-transporting ATPase activity`GO:0046872^molecular_function^metal i…
comp10821_c0_seq1	-15.0004	3.88413	2.84233e-18	2.84733e-16	sp|Q96520|PER12_ARATH^Q96520^Q:3-137,H:295-339^71.11%ID^E:3e-12^RecName: Full=Peroxidase 12;^Eukaryota; Viridiplantae; Streptophyta; Embryophyta; Tracheophyta; Spermatophyta; Magnoliophyta; eudicotyledons; Gunneridae; Pentapetalae; rosids; malvids; Brassicales; Brassicaceae; Camelineae; Arabidopsis	GO:0005618^cellular_component^cell wall`GO:0005576^cellular_component^extracellular region`GO:0016020^cellular_component^membrane`GO:0009505^cellular_component^plant-type cell wall`GO:0009506^cellular_component^plasmodesma`GO:0005773^cellular_component^vacuole`GO:0020037^molecular_function^heme binding`GO:0046872^molecular_function^metal ion binding`GO:0004601^molecular_function^peroxidase activi…
comp16928_c0_seq1	-15.849	3.87213	2.77983e-11	1.43496e-09	.	.
comp3219_c0_seq1	-13.5085	3.86988	3.84126e-37	1.14894e-34	sp|Q67X99|TPPE_ARATH^Q67X99^Q:321-1217,H:54-350^73.91%ID^E:1e-152^RecName: Full=Probable trehalose-phosphate phosphatase E;^Eukaryota; Viridiplantae; Streptophyta; Embryophyta; Tracheophyta; Spermatophyta; Magnoliophyta; eudicotyledons; Gunneridae; Pentapetalae; rosids; malvids; Brassicales; Brassicaceae; Camelineae; Arabidopsis	.
comp17260_c0_seq1	-12.5479	3.86545	3.39002e-52	1.85677e-49	sp|A6P6V9|CBDAS_CANSA^A6P6V9^Q:219-1,H:20-91^43.84%ID^E:4e-11^RecName: Full=Cannabidiolic acid synthase;^Eukaryota; Viridiplantae; Streptophyta; Embryophyta; Tracheophyta; Spermatophyta; Magnoliophyta; eudicotyledons; Gunneridae; Pentapetalae; rosids; fabids; Rosales; Cannabaceae; Cannabis	.
comp13218_c0_seq1	-16.8965	3.85173	3.76769e-06	9.52059e-05	.	.
comp5257_c0_seq1	-15.4956	3.83666	1.07328e-13	7.24234e-12	sp|Q5XQC7|BON3_ARATH^Q5XQC7^Q:2103-358,H:1-578^66.27%ID^E:0^RecName: Full=Protein BONZAI 3;^Eukaryota; Viridiplantae; Streptophyta; Embryophyta; Tracheophyta; Spermatophyta; Magnoliophyta; eudicotyledons; Gunneridae; Pentapetalae; rosids; malvids; Brassicales; Brassicaceae; Camelineae; Arabidopsis	.
comp7505_c0_seq1	-14.6987	3.83305	2.41589e-21	2.95327e-19	.	.
comp7317_c0_seq1	-15.7027	3.83158	2.28439e-12	1.33069e-10	sp|P43297|RD21A_ARATH^P43297^Q:3-872,H:72-357^68.04%ID^E:1e-133^RecName: Full=Cysteine proteinase RD21a;^Eukaryota; Viridiplantae; Streptophyta; Embryophyta; Tracheophyta; Spermatophyta; Magnoliophyta; eudicotyledons; Gunneridae; Pentapetalae; rosids; malvids; Brassicales; Brassicaceae; Camelineae; Arabidopsis	.
comp14881_c0_seq1	-14.9612	3.82233	2.84233e-18	2.84733e-16	sp|Q9LSQ6|PBP1_ARATH^Q9LSQ6^Q:475-143,H:16-126^54.05%ID^E:2e-37^RecName: Full=Calcium-binding protein PBP1;^Eukaryota; Viridiplantae; Streptophyta; Embryophyta; Tracheophyta; Spermatophyta; Magnoliophyta; eudicotyledons; Gunneridae; Pentapetalae; rosids; malvids; Brassicales; Brassicaceae; Camelineae; Arabidopsis	.
comp9827_c0_seq1	-11.8035	3.82139	2.18186e-63	2.00038e-60	sp|Q9C615|SYP24_ARATH^Q9C615^Q:422-820,H:8-141^25.93%ID^E:2e-06^RecName: Full=Putative syntaxin-24;^Eukaryota; Viridiplantae; Streptophyta; Embryophyta; Tracheophyta; Spermatophyta; Magnoliophyta; eudicotyledons; Gunneridae; Pentapetalae; rosids; malvids; Brassicales; Brassicaceae; Camelineae; Arabidopsis	.
comp16745_c0_seq1	-13.9821	3.81394	1.97777e-29	4.06881e-27	.	.
comp4004_c0_seq1,comp4004_c0_seq2	-12.7125	3.81279	1.21846e-48	5.83946e-46	sp|Q05047|C72A1_CATRO^Q05047^Q:122-1033,H:172-475^57.7%ID^E:3e-110^RecName: Full=Secologanin synthase;^Eukaryota; Viridiplantae; Streptophyta; Embryophyta; Tracheophyta; Spermatophyta; Magnoliophyta; eudicotyledons; Gunneridae; Pentapetalae; asterids; lamiids; Gentianales; Apocynaceae; Rauvolfioideae; Vinceae; Catharanthus	.
comp5929_c0_seq1	-15.5497	3.80359	4.50692e-13	2.86689e-11	sp|Q8L9K1|ERF99_ARATH^Q8L9K1^Q:485-282,H:87-154^76.47%ID^E:4e-21^RecName: Full=Ethylene-responsive transcription factor 13;^Eukaryota; Viridiplantae; Streptophyta; Embryophyta; Tracheophyta; Spermatophyta; Magnoliophyta; eudicotyledons; Gunneridae; Pentapetalae; rosids; malvids; Brassicales; Brassicaceae; Camelineae; Arabidopsis	.
comp18084_c0_seq1	-16.0855	3.79282	7.66298e-10	3.34207e-08	.	.
comp6879_c0_seq1	-14.2295	3.79069	6.97419e-26	1.14447e-23	.	.
comp7219_c0_seq1	-16.0258	3.78847	2.68251e-10	1.24192e-08	.	.
comp11819_c0_seq1	-15.5408	3.78638	4.50692e-13	2.86689e-11	sp|Q96520|PER12_ARATH^Q96520^Q:247-417,H:26-82^36.84%ID^E:2e-06^RecName: Full=Peroxidase 12;^Eukaryota; Viridiplantae; Streptophyta; Embryophyta; Tracheophyta; Spermatophyta; Magnoliophyta; eudicotyledons; Gunneridae; Pentapetalae; rosids; malvids; Brassicales; Brassicaceae; Camelineae; Arabidopsis	GO:0005618^cellular_component^cell wall`GO:0005576^cellular_component^extracellular region`GO:0016020^cellular_component^membrane`GO:0009505^cellular_component^plant-type cell wall`GO:0009506^cellular_component^plasmodesma`GO:0005773^cellular_component^vacuole`GO:0020037^molecular_function^heme binding`GO:0046872^molecular_function^metal ion binding`GO:0004601^molecular_function^peroxidase activi…
comp13247_c0_seq1	-15.2853	3.78109	5.75724e-15	4.39865e-13	sp|Q9FLJ2|NC100_ARATH^Q9FLJ2^Q:191-715,H:8-166^68%ID^E:7e-76^RecName: Full=NAC domain-containing protein 100;^Eukaryota; Viridiplantae; Streptophyta; Embryophyta; Tracheophyta; Spermatophyta; Magnoliophyta; eudicotyledons; Gunneridae; Pentapetalae; rosids; malvids; Brassicales; Brassicaceae; Camelineae; Arabidopsis	.
comp1176_c0_seq1,comp1176_c0_seq2	-14.7184	3.77721	6.82523e-20	7.63521e-18	.	.
comp8599_c0_seq1	-13.7901	3.76872	1.05539e-31	2.40594e-29	sp|Q8GTB6|THCAS_CANSA^Q8GTB6^Q:270-7,H:87-174^53.41%ID^E:6e-27^RecName: Full=Tetrahydrocannabinolic acid synthase;^Eukaryota; Viridiplantae; Streptophyta; Embryophyta; Tracheophyta; Spermatophyta; Magnoliophyta; eudicotyledons; Gunneridae; Pentapetalae; rosids; fabids; Rosales; Cannabaceae; Cannabis	GO:0048046^cellular_component^apoplast`GO:0050660^molecular_function^flavin adenine dinucleotide binding`GO:0008762^molecular_function^UDP-N-acetylmuramate dehydrogenase activity
comp17106_c0_seq1	-10.0095	3.74734	3.88759e-83	6.83148e-80	sp|Q02972|CADH8_ARATH^Q02972^Q:2-109,H:322-357^75%ID^E:2e-10^RecName: Full=Cinnamyl alcohol dehydrogenase 8;^Eukaryota; Viridiplantae; Streptophyta; Embryophyta; Tracheophyta; Spermatophyta; Magnoliophyta; eudicotyledons; Gunneridae; Pentapetalae; rosids; malvids; Brassicales; Brassicaceae; Camelineae; Arabidopsis	GO:0047681^molecular_function^aryl-alcohol dehydrogenase (NADP+) activity`GO:0045551^molecular_function^cinnamyl-alcohol dehydrogenase activity`GO:0052747^molecular_function^sinapyl alcohol dehydrogenase activity`GO:0008270^molecular_function^zinc ion binding`GO:0009809^biological_process^lignin biosynthetic process`GO:0009617^biological_process^response to bacterium
comp4620_c0_seq1	-15.2786	3.73714	9.11151e-15	6.84972e-13	sp|Q8RXN0|AB11G_ARATH^Q8RXN0^Q:2071-215,H:37-664^54.11%ID^E:0^RecName: Full=ABC transporter G family member 11;^Eukaryota; Viridiplantae; Streptophyta; Embryophyta; Tracheophyta; Spermatophyta; Magnoliophyta; eudicotyledons; Gunneridae; Pentapetalae; rosids; malvids; Brassicales; Brassicaceae; Camelineae; Arabidopsis	.
comp12664_c0_seq1	-16.8291	3.72665	3.76769e-06	9.52059e-05	sp|O81825|DRL28_ARATH^O81825^Q:1116-307,H:352-622^37.55%ID^E:3e-38^RecName: Full=Probable disease resistance protein At4g27220;^Eukaryota; Viridiplantae; Streptophyta; Embryophyta; Tracheophyta; Spermatophyta; Magnoliophyta; eudicotyledons; Gunneridae; Pentapetalae; rosids; malvids; Brassicales; Brassicaceae; Camelineae; Arabidopsis	.
comp7842_c0_seq1	-15.0781	3.7	3.49624e-16	2.91404e-14	sp|Q9SUP6|WRK53_ARATH^Q9SUP6^Q:1286-537,H:10-276^39.71%ID^E:2e-44^RecName: Full=Probable WRKY transcription factor 53;^Eukaryota; Viridiplantae; Streptophyta; Embryophyta; Tracheophyta; Spermatophyta; Magnoliophyta; eudicotyledons; Gunneridae; Pentapetalae; rosids; malvids; Brassicales; Brassicaceae; Camelineae; Arabidopsis	.
comp14104_c0_seq1	-15.9532	3.6859	9.51249e-10	4.07703e-08	sp|O24160|TGA21_TOBAC^O24160^Q:207-722,H:270-441^28.65%ID^E:3e-11^RecName: Full=TGACG-sequence-specific DNA-binding protein TGA-2.1;^Eukaryota; Viridiplantae; Streptophyta; Embryophyta; Tracheophyta; Spermatophyta; Magnoliophyta; eudicotyledons; Gunneridae; Pentapetalae; asterids; lamiids; Solanales; Solanaceae; Nicotianoideae; Nicotianeae; Nicotiana	.
comp10628_c0_seq1	-16.8389	3.67971	3.76769e-06	9.52059e-05	.	.
comp1867_c0_seq1,comp1867_c0_seq2	-14.74	3.67605	5.268e-19	5.58223e-17	.	.
comp15932_c0_seq1	-16.5232	3.67542	7.5261e-07	2.14319e-05	.	.
comp11400_c0_seq1	-16.1289	3.66432	3.72344e-09	1.50703e-07	sp|Q9FLS0|FB253_ARATH^Q9FLS0^Q:106-1299,H:27-393^35.52%ID^E:2e-57^RecName: Full=F-box protein At5g07610;^Eukaryota; Viridiplantae; Streptophyta; Embryophyta; Tracheophyta; Spermatophyta; Magnoliophyta; eudicotyledons; Gunneridae; Pentapetalae; rosids; malvids; Brassicales; Brassicaceae; Camelineae; Arabidopsis	.
comp8901_c0_seq1	-14.8513	3.65132	6.64807e-18	6.56618e-16	sp|Q9LIK5|CML11_ARATH^Q9LIK5^Q:135-569,H:26-170^67.59%ID^E:3e-67^RecName: Full=Calmodulin-like protein 11;^Eukaryota; Viridiplantae; Streptophyta; Embryophyta; Tracheophyta; Spermatophyta; Magnoliophyta; eudicotyledons; Gunneridae; Pentapetalae; rosids; malvids; Brassicales; Brassicaceae; Camelineae; Arabidopsis	.
comp11862_c0_seq1	-13.2189	3.64345	8.074e-38	2.54114e-35	.	.
comp6763_c0_seq1	-14.3094	3.63566	3.41059e-23	4.77868e-21	.	.
comp10444_c0_seq1	-14.4062	3.61008	4.41828e-22	5.64656e-20	sp|Q9ZPS3|DCE4_ARATH^Q9ZPS3^Q:489-1,H:1-163^93.87%ID^E:7e-102^RecName: Full=Glutamate decarboxylase 4;^Eukaryota; Viridiplantae; Streptophyta; Embryophyta; Tracheophyta; Spermatophyta; Magnoliophyta; eudicotyledons; Gunneridae; Pentapetalae; rosids; malvids; Brassicales; Brassicaceae; Camelineae; Arabidopsis	.
comp24948_c0_seq1	-16.7698	3.60693	3.76769e-06	9.52059e-05	.	.
comp5477_c0_seq1	-11.4944	3.59273	1.45477e-61	1.17988e-58	sp|P50202|MAS1_AGRT9^P50202^Q:383-159,H:1-78^88.46%ID^E:5e-36^RecName: Full=Agropine synthesis reductase;^Bacteria; Proteobacteria; Alphaproteobacteria; Rhizobiales; Rhizobiaceae; Rhizobium/Agrobacterium group; Agrobacterium; Agrobacterium tumefaciens complex	GO:0016491^molecular_function^oxidoreductase activity`GO:0052007^biological_process^biosynthesis by symbiont of substance in host
comp5897_c0_seq1	-15.6381	3.59192	3.48814e-11	1.78747e-09	sp|Q9ZPC0|ICS_CATRO^Q9ZPC0^Q:1865-291,H:43-579^62.08%ID^E:0^RecName: Full=Isochorismate synthase, chloroplastic;^Eukaryota; Viridiplantae; Streptophyta; Embryophyta; Tracheophyta; Spermatophyta; Magnoliophyta; eudicotyledons; Gunneridae; Pentapetalae; asterids; lamiids; Gentianales; Apocynaceae; Rauvolfioideae; Vinceae; Catharanthus	.
comp7976_c0_seq1	-14.9369	3.588	2.03466e-16	1.73353e-14	sp|Q93ZR6|WSD1_ARATH^Q93ZR6^Q:1473-136,H:17-468^30.11%ID^E:5e-56^RecName: Full=O-acyltransferase WSD1;^Eukaryota; Viridiplantae; Streptophyta; Embryophyta; Tracheophyta; Spermatophyta; Magnoliophyta; eudicotyledons; Gunneridae; Pentapetalae; rosids; malvids; Brassicales; Brassicaceae; Camelineae; Arabidopsis	.
comp7625_c0_seq1	-16.2453	3.58513	3.09553e-08	1.11297e-06	sp|Q9LK95|MYB21_ARATH^Q9LK95^Q:584-222,H:6-126^74.38%ID^E:4e-56^RecName: Full=Transcription factor MYB21;^Eukaryota; Viridiplantae; Streptophyta; Embryophyta; Tracheophyta; Spermatophyta; Magnoliophyta; eudicotyledons; Gunneridae; Pentapetalae; rosids; malvids; Brassicales; Brassicaceae; Camelineae; Arabidopsis	.
comp10343_c0_seq1	-16.3774	3.57754	2.59504e-07	8.05321e-06	sp|Q8VWQ5|WRK50_ARATH^Q8VWQ5^Q:619-356,H:76-169^64.89%ID^E:8e-37^RecName: Full=Probable WRKY transcription factor 50;^Eukaryota; Viridiplantae; Streptophyta; Embryophyta; Tracheophyta; Spermatophyta; Magnoliophyta; eudicotyledons; Gunneridae; Pentapetalae; rosids; malvids; Brassicales; Brassicaceae; Camelineae; Arabidopsis	.
comp10884_c0_seq1	-16.1865	3.55737	1.8213e-08	6.72907e-07	sp|Q9LRA7|TPS9_ARATH^Q9LRA7^Q:1097-6,H:1-361^67.93%ID^E:2e-174^RecName: Full=Probable alpha,alpha-trehalose-phosphate synthase [UDP-forming] 9;^Eukaryota; Viridiplantae; Streptophyta; Embryophyta; Tracheophyta; Spermatophyta; Magnoliophyta; eudicotyledons; Gunneridae; Pentapetalae; rosids; malvids; Brassicales; Brassicaceae; Camelineae; Arabidopsis	.
comp15262_c0_seq1	-12.8025	3.55263	6.86071e-42	2.47302e-39	sp|P31237|ACCO_ACTDE^P31237^Q:1096-224,H:28-319^85.27%ID^E:2e-170^RecName: Full=1-aminocyclopropane-1-carboxylate oxidase;^Eukaryota; Viridiplantae; Streptophyta; Embryophyta; Tracheophyta; Spermatophyta; Magnoliophyta; eudicotyledons; Gunneridae; Pentapetalae; asterids; Ericales; Actinidiaceae; Actinidia	.
comp14549_c0_seq1	-14.2635	3.55102	1.56498e-22	2.09529e-20	.	.
comp12104_c0_seq1	-16.4346	3.55086	4.41905e-07	1.32364e-05	.	.
comp6166_c0_seq1	-15.7394	3.54939	4.00477e-10	1.81415e-08	sp|O80450|TGT3B_ARATH^O80450^Q:963-103,H:1-286^53.08%ID^E:5e-66^RecName: Full=Trihelix transcription factor GT-3b;^Eukaryota; Viridiplantae; Streptophyta; Embryophyta; Tracheophyta; Spermatophyta; Magnoliophyta; eudicotyledons; Gunneridae; Pentapetalae; rosids; malvids; Brassicales; Brassicaceae; Camelineae; Arabidopsis	.
comp10896_c0_seq1	-10.7838	3.54852	9.54946e-69	1.05984e-65	sp|Q94BT2|AIR12_ARATH^Q94BT2^Q:973-455,H:9-185^50.28%ID^E:2e-50^RecName: Full=Auxin-induced in root cultures protein 12;^Eukaryota; Viridiplantae; Streptophyta; Embryophyta; Tracheophyta; Spermatophyta; Magnoliophyta; eudicotyledons; Gunneridae; Pentapetalae; rosids; malvids; Brassicales; Brassicaceae; Camelineae; Arabidopsis	.
comp2062_c0_seq1,comp2062_c0_seq2	-12.7764	3.54323	6.17019e-42	2.24329e-39	sp|Q03666|GSTX4_TOBAC^Q03666^Q:1-336,H:100-211^66.07%ID^E:3e-49^RecName: Full=Probable glutathione S-transferase;^Eukaryota; Viridiplantae; Streptophyta; Embryophyta; Tracheophyta; Spermatophyta; Magnoliophyta; eudicotyledons; Gunneridae; Pentapetalae; asterids; lamiids; Solanales; Solanaceae; Nicotianoideae; Nicotianeae; Nicotiana	.
comp755_c0_seq1	-16.5464	3.54262	2.18291e-06	5.73596e-05	sp|Q8W486|Y1491_ARATH^Q8W486^Q:1724-345,H:59-516^37.11%ID^E:3e-80^RecName: Full=Uncharacterized protein At1g04910;^Eukaryota; Viridiplantae; Streptophyta; Embryophyta; Tracheophyta; Spermatophyta; Magnoliophyta; eudicotyledons; Gunneridae; Pentapetalae; rosids; malvids; Brassicales; Brassicaceae; Camelineae; Arabidopsis	.
comp8679_c0_seq1	-14.065	3.5338	1.19303e-24	1.8034e-22	.	.
comp19040_c0_seq1	-13.8795	3.50429	1.7934e-26	3.08714e-24	.	.
comp2389_c0_seq1	-12.7179	3.48172	9.29029e-42	3.29251e-39	sp|Q9SIH5|FB322_ARATH^Q9SIH5^Q:1280-408,H:10-275^41.36%ID^E:2e-61^RecName: Full=Probable F-box protein At1g60180;^Eukaryota; Viridiplantae; Streptophyta; Embryophyta; Tracheophyta; Spermatophyta; Magnoliophyta; eudicotyledons; Gunneridae; Pentapetalae; rosids; malvids; Brassicales; Brassicaceae; Camelineae; Arabidopsis	.
comp14225_c0_seq1	-15.3978	3.47989	3.82908e-12	2.18227e-10	.	.
comp9289_c0_seq1	-12.3995	3.47938	5.89428e-46	2.58943e-43	sp|O65351|SUBL_ARATH^O65351^Q:2471-255,H:9-755^41.55%ID^E:6e-171^RecName: Full=Subtilisin-like protease;^Eukaryota; Viridiplantae; Streptophyta; Embryophyta; Tracheophyta; Spermatophyta; Magnoliophyta; eudicotyledons; Gunneridae; Pentapetalae; rosids; malvids; Brassicales; Brassicaceae; Camelineae; Arabidopsis	.
comp438_c0_seq1	-12.4773	3.47708	5.09988e-45	2.15082e-42	sp|Q9SX78|CXE2_ARATH^Q9SX78^Q:1167-211,H:1-310^46.08%ID^E:4e-94^RecName: Full=Probable carboxylesterase 2;^Eukaryota; Viridiplantae; Streptophyta; Embryophyta; Tracheophyta; Spermatophyta; Magnoliophyta; eudicotyledons; Gunneridae; Pentapetalae; rosids; malvids; Brassicales; Brassicaceae; Camelineae; Arabidopsis	.
comp8212_c0_seq1	-14.5302	3.4756	3.20394e-19	3.43824e-17	sp|Q93VY3|NAC72_ARATH^Q93VY3^Q:144-890,H:1-241^73.02%ID^E:5e-124^RecName: Full=NAC domain-containing protein 72;^Eukaryota; Viridiplantae; Streptophyta; Embryophyta; Tracheophyta; Spermatophyta; Magnoliophyta; eudicotyledons; Gunneridae; Pentapetalae; rosids; malvids; Brassicales; Brassicaceae; Camelineae; Arabidopsis	.
comp4826_c0_seq1	-12.4836	3.46444	1.0798e-44	4.50886e-42	sp|Q8GTB6|THCAS_CANSA^Q8GTB6^Q:801-25,H:13-265^47.1%ID^E:3e-62^RecName: Full=Tetrahydrocannabinolic acid synthase;^Eukaryota; Viridiplantae; Streptophyta; Embryophyta; Tracheophyta; Spermatophyta; Magnoliophyta; eudicotyledons; Gunneridae; Pentapetalae; rosids; fabids; Rosales; Cannabaceae; Cannabis	.
comp5113_c0_seq1	-15.5355	3.45464	1.31999e-11	7.12794e-10	sp|Q39224|SRG1_ARATH^Q39224^Q:1245-301,H:17-333^38.51%ID^E:3e-70^RecName: Full=Protein SRG1;^Eukaryota; Viridiplantae; Streptophyta; Embryophyta; Tracheophyta; Spermatophyta; Magnoliophyta; eudicotyledons; Gunneridae; Pentapetalae; rosids; malvids; Brassicales; Brassicaceae; Camelineae; Arabidopsis	.
comp5221_c0_seq1	-9.30637	3.44625	2.58237e-77	3.4034e-74	sp|P06536|GCR_RAT^P06536^Q:958-1581,H:519-726^99.04%ID^E:4e-132^RecName: Full=Glucocorticoid receptor;^Eukaryota; Metazoa; Chordata; Craniata; Vertebrata; Euteleostomi; Mammalia; Eutheria; Euarchontoglires; Glires; Rodentia; Sciurognathi; Muroidea; Muridae; Murinae; Rattus	.
comp11473_c0_seq1	-16.1219	3.43905	9.31212e-08	3.12683e-06	sp|Q9ZV48|TPS11_ARATH^Q9ZV48^Q:5-346,H:353-466^69.57%ID^E:4e-43^RecName: Full=Probable alpha,alpha-trehalose-phosphate synthase [UDP-forming] 11;^Eukaryota; Viridiplantae; Streptophyta; Embryophyta; Tracheophyta; Spermatophyta; Magnoliophyta; eudicotyledons; Gunneridae; Pentapetalae; rosids; malvids; Brassicales; Brassicaceae; Camelineae; Arabidopsis	.
comp3115_c0_seq1,comp3115_c0_seq2	-13.7099	3.43668	4.86629e-28	8.96205e-26	sp|Q07346|DCE_PETHY^Q07346^Q:1286-264,H:159-500^82.51%ID^E:0^RecName: Full=Glutamate decarboxylase;^Eukaryota; Viridiplantae; Streptophyta; Embryophyta; Tracheophyta; Spermatophyta; Magnoliophyta; eudicotyledons; Gunneridae; Pentapetalae; asterids; lamiids; Solanales; Solanaceae; Petunioideae; Petunia	.
comp553_c0_seq1	-13.6282	3.43538	1.81168e-28	3.48885e-26	.	.
comp1416_c0_seq1	-13.8827	3.42605	9.28252e-26	1.49993e-23	sp|Q9LZM1|ORP3A_ARATH^Q9LZM1^Q:756-1,H:22-273^81.35%ID^E:8e-151^RecName: Full=Oxysterol-binding protein-related protein 3A;^Eukaryota; Viridiplantae; Streptophyta; Embryophyta; Tracheophyta; Spermatophyta; Magnoliophyta; eudicotyledons; Gunneridae; Pentapetalae; rosids; malvids; Brassicales; Brassicaceae; Camelineae; Arabidopsis	.
comp11675_c0_seq1	-13.044	3.41128	6.43696e-36	1.80982e-33	.	.
comp4319_c0_seq1,comp4319_c0_seq2,comp4319_c0_seq3,comp4319_c0_seq4	-13.7528	3.39585	1.12904e-26	1.97577e-24	sp|P48620|FAD3C_SESIN^P48620^Q:1305-565,H:200-446^87.45%ID^E:0^RecName: Full=Omega-3 fatty acid desaturase, chloroplastic;^Eukaryota; Viridiplantae; Streptophyta; Embryophyta; Tracheophyta; Spermatophyta; Magnoliophyta; eudicotyledons; Gunneridae; Pentapetalae; asterids; lamiids; Lamiales; Pedaliaceae; Sesamum	.
comp17586_c0_seq1	-16.5227	3.39449	3.7167e-06	9.42562e-05	.	.
comp1958_c0_seq1,comp1958_c0_seq2	-13.4959	3.38649	1.60735e-29	3.32295e-27	sp|Q9SG80|ASD1_ARATH^Q9SG80^Q:4896-2938,H:19-670^69%ID^E:0^RecName: Full=Alpha-L-arabinofuranosidase 1;^Eukaryota; Viridiplantae; Streptophyta; Embryophyta; Tracheophyta; Spermatophyta; Magnoliophyta; eudicotyledons; Gunneridae; Pentapetalae; rosids; malvids; Brassicales; Brassicaceae; Camelineae; Arabidopsis	.
comp7522_c0_seq1	-15.3933	3.3827	9.80477e-12	5.36325e-10	sp|Q9FFH3|NUC_ARATH^Q9FFH3^Q:1636-1118,H:35-207^82.08%ID^E:2e-99^RecName: Full=Zinc finger protein NUTCRACKER;^Eukaryota; Viridiplantae; Streptophyta; Embryophyta; Tracheophyta; Spermatophyta; Magnoliophyta; eudicotyledons; Gunneridae; Pentapetalae; rosids; malvids; Brassicales; Brassicaceae; Camelineae; Arabidopsis	.
comp6277_c0_seq1	-15.5777	3.38044	9.24256e-11	4.54307e-09	sp|Q9CAD5|YODA_ARATH^Q9CAD5^Q:1151-360,H:400-656^40.29%ID^E:5e-43^RecName: Full=Mitogen-activated protein kinase kinase kinase YODA;^Eukaryota; Viridiplantae; Streptophyta; Embryophyta; Tracheophyta; Spermatophyta; Magnoliophyta; eudicotyledons; Gunneridae; Pentapetalae; rosids; malvids; Brassicales; Brassicaceae; Camelineae; Arabidopsis	.
comp12909_c0_seq1	-16.3004	3.37161	2.59504e-07	8.05321e-06	sp|Q9LH89|Y3885_ARATH^Q9LH89^Q:600-1160,H:1-188^46.12%ID^E:1e-37^RecName: Full=Uncharacterized protein At3g28850;^Eukaryota; Viridiplantae; Streptophyta; Embryophyta; Tracheophyta; Spermatophyta; Magnoliophyta; eudicotyledons; Gunneridae; Pentapetalae; rosids; malvids; Brassicales; Brassicaceae; Camelineae; Arabidopsis	.
comp4035_c0_seq1,comp4035_c0_seq2,comp4035_c0_seq3,comp4035_c0_seq4	-14.1157	3.36097	3.2207e-22	4.17937e-20	sp|Q9FVQ0|YUC10_ARATH^Q9FVQ0^Q:1630-782,H:2-283^53.71%ID^E:3e-105^RecName: Full=Probable indole-3-pyruvate monooxygenase YUCCA10;^Eukaryota; Viridiplantae; Streptophyta; Embryophyta; Tracheophyta; Spermatophyta; Magnoliophyta; eudicotyledons; Gunneridae; Pentapetalae; rosids; malvids; Brassicales; Brassicaceae; Camelineae; Arabidopsis	.
comp2193_c0_seq1	-11.9131	3.35909	8.70413e-50	4.31868e-47	sp|P81370|TLP_ACTDE^P81370^Q:824-225,H:25-225^85.57%ID^E:3e-134^RecName: Full=Thaumatin-like protein;^Eukaryota; Viridiplantae; Streptophyta; Embryophyta; Tracheophyta; Spermatophyta; Magnoliophyta; eudicotyledons; Gunneridae; Pentapetalae; asterids; Ericales; Actinidiaceae; Actinidia	GO:0005576^cellular_component^extracellular region`GO:0005515^molecular_function^protein binding`GO:0050832^biological_process^defense response to fungus`GO:0031640^biological_process^killing of cells of other organism
comp12300_c0_seq1	-15.0936	3.35732	2.19444e-13	1.43486e-11	sp|Q9M099|SCP24_ARATH^Q9M099^Q:351-1,H:27-143^73.5%ID^E:7e-55^RecName: Full=Serine carboxypeptidase 24;^Eukaryota; Viridiplantae; Streptophyta; Embryophyta; Tracheophyta; Spermatophyta; Magnoliophyta; eudicotyledons; Gunneridae; Pentapetalae; rosids; malvids; Brassicales; Brassicaceae; Camelineae; Arabidopsis	.
comp1400_c0_seq1	-15.1287	3.34619	1.83927e-13	1.21582e-11	sp|Q9LH39|PHSD_ARATH^Q9LH39^Q:405-1844,H:5-479^74.43%ID^E:0^RecName: Full=Probable polyamine transporter At3g19553;^Eukaryota; Viridiplantae; Streptophyta; Embryophyta; Tracheophyta; Spermatophyta; Magnoliophyta; eudicotyledons; Gunneridae; Pentapetalae; rosids; malvids; Brassicales; Brassicaceae; Camelineae; Arabidopsis	.
comp8073_c0_seq1	-13.8198	3.32681	1.00087e-24	1.52385e-22	sp|Q9LIN2|GDL53_ARATH^Q9LIN2^Q:1083-19,H:27-377^58.87%ID^E:9e-150^RecName: Full=GDSL esterase/lipase At3g26430;^Eukaryota; Viridiplantae; Streptophyta; Embryophyta; Tracheophyta; Spermatophyta; Magnoliophyta; eudicotyledons; Gunneridae; Pentapetalae; rosids; malvids; Brassicales; Brassicaceae; Camelineae; Arabidopsis	.
comp17467_c0_seq1	-15.4444	3.32164	4.036e-11	2.06071e-09	sp|Q9SIH5|FB322_ARATH^Q9SIH5^Q:2-217,H:114-185^40.28%ID^E:1e-10^RecName: Full=Probable F-box protein At1g60180;^Eukaryota; Viridiplantae; Streptophyta; Embryophyta; Tracheophyta; Spermatophyta; Magnoliophyta; eudicotyledons; Gunneridae; Pentapetalae; rosids; malvids; Brassicales; Brassicaceae; Camelineae; Arabidopsis	.
comp8199_c0_seq1	-14.4481	3.31871	1.38737e-18	1.42362e-16	sp|Q9M0X5|CRK25_ARATH^Q9M0X5^Q:1363-2,H:2-449^40.86%ID^E:4e-89^RecName: Full=Cysteine-rich receptor-like protein kinase 25;^Eukaryota; Viridiplantae; Streptophyta; Embryophyta; Tracheophyta; Spermatophyta; Magnoliophyta; eudicotyledons; Gunneridae; Pentapetalae; rosids; malvids; Brassicales; Brassicaceae; Camelineae; Arabidopsis	.
comp5679_c0_seq1	-15.3139	3.31515	1.75528e-11	9.31162e-10	sp|Q93XX5|Y5713_ARATH^Q93XX5^Q:266-1234,H:46-368^57.59%ID^E:1e-128^RecName: Full=PI-PLC X domain-containing protein At5g67130;^Eukaryota; Viridiplantae; Streptophyta; Embryophyta; Tracheophyta; Spermatophyta; Magnoliophyta; eudicotyledons; Gunneridae; Pentapetalae; rosids; malvids; Brassicales; Brassicaceae; Camelineae; Arabidopsis	.
comp8652_c0_seq1	-14.5264	3.30599	2.1301e-17	2.00524e-15	sp|Q5NE24|NSP2_MEDTR^Q5NE24^Q:171-1583,H:10-499^25.54%ID^E:4e-29^RecName: Full=Nodulation-signaling pathway 2 protein;^Eukaryota; Viridiplantae; Streptophyta; Embryophyta; Tracheophyta; Spermatophyta; Magnoliophyta; eudicotyledons; Gunneridae; Pentapetalae; rosids; fabids; Fabales; Fabaceae; Papilionoideae; Trifolieae; Medicago	.
comp3793_c0_seq1,comp3793_c0_seq2,comp3793_c0_seq3	-15.0181	3.30417	9.08078e-14	6.18696e-12	sp|Q948T9|RBOHB_SOLTU^Q948T9^Q:71-997,H:536-858^83.28%ID^E:0^RecName: Full=Respiratory burst oxidase homolog protein B;^Eukaryota; Viridiplantae; Streptophyta; Embryophyta; Tracheophyta; Spermatophyta; Magnoliophyta; eudicotyledons; Gunneridae; Pentapetalae; asterids; lamiids; Solanales; Solanaceae; Solanoideae; Solaneae; Solanum	.
comp6046_c0_seq1	-15.3881	3.30386	1.57043e-11	8.41568e-10	sp|Q9LM76|PUB44_ARATH^Q9LM76^Q:110-1975,H:140-797^28.48%ID^E:7e-54^RecName: Full=U-box domain-containing protein 44;^Eukaryota; Viridiplantae; Streptophyta; Embryophyta; Tracheophyta; Spermatophyta; Magnoliophyta; eudicotyledons; Gunneridae; Pentapetalae; rosids; malvids; Brassicales; Brassicaceae; Camelineae; Arabidopsis	.
comp7937_c0_seq1	-16.2371	3.30189	1.19644e-06	3.30661e-05	sp|Q7Z6E9|RBBP6_HUMAN^Q7Z6E9^Q:905-3,H:1-283^28.75%ID^E:1e-26^RecName: Full=E3 ubiquitin-protein ligase RBBP6;^Eukaryota; Metazoa; Chordata; Craniata; Vertebrata; Euteleostomi; Mammalia; Eutheria; Euarchontoglires; Primates; Haplorrhini; Catarrhini; Hominidae; Homo	.
comp16678_c0_seq1	-15.1019	3.30094	5.31583e-13	3.35112e-11	.	.
comp3007_c0_seq1,comp3007_c0_seq2	-16.093	3.29714	1.55193e-07	5.02648e-06	sp|Q9ZU95|NUD17_ARATH^Q9ZU95^Q:700-176,H:5-177^65.14%ID^E:5e-77^RecName: Full=Nudix hydrolase 17, mitochondrial;^Eukaryota; Viridiplantae; Streptophyta; Embryophyta; Tracheophyta; Spermatophyta; Magnoliophyta; eudicotyledons; Gunneridae; Pentapetalae; rosids; malvids; Brassicales; Brassicaceae; Camelineae; Arabidopsis	.
comp12945_c0_seq1	-16.149	3.29436	4.31043e-07	1.29387e-05	sp|Q9P6Q3|BCS1_SCHPO^Q9P6Q3^Q:871-1206,H:200-315^37.07%ID^E:7e-16^RecName: Full=Probable mitochondrial chaperone bcs1;^Eukaryota; Fungi; Dikarya; Ascomycota; Taphrinomycotina; Schizosaccharomycetes; Schizosaccharomycetales; Schizosaccharomycetaceae; Schizosaccharomyces	.
comp9277_c0_seq1	-13.1665	3.28822	4.34683e-32	1.00177e-29	sp|Q08507|ACCO3_PETHY^Q08507^Q:524-3,H:4-176^80.46%ID^E:4e-81^RecName: Full=1-aminocyclopropane-1-carboxylate oxidase 3;^Eukaryota; Viridiplantae; Streptophyta; Embryophyta; Tracheophyta; Spermatophyta; Magnoliophyta; eudicotyledons; Gunneridae; Pentapetalae; asterids; lamiids; Solanales; Solanaceae; Petunioideae; Petunia	.
comp4295_c1_seq1,comp4295_c1_seq2	-14.0184	3.28661	4.2096e-22	5.39622e-20	sp|Q5W274|PDR3_TOBAC^Q5W274^Q:1158-238,H:1141-1447^73.29%ID^E:8e-163^RecName: Full=Pleiotropic drug resistance protein 3;^Eukaryota; Viridiplantae; Streptophyta; Embryophyta; Tracheophyta; Spermatophyta; Magnoliophyta; eudicotyledons; Gunneridae; Pentapetalae; asterids; lamiids; Solanales; Solanaceae; Nicotianoideae; Nicotianeae; Nicotiana	.
comp10717_c0_seq1	-14.4856	3.27841	9.7312e-18	9.52212e-16	sp|Q8W4Y5|ASCL_SOLLC^Q8W4Y5^Q:1420-524,H:9-302^55.15%ID^E:4e-80^RecName: Full=ASC1-like protein;^Eukaryota; Viridiplantae; Streptophyta; Embryophyta; Tracheophyta; Spermatophyta; Magnoliophyta; eudicotyledons; Gunneridae; Pentapetalae; asterids; lamiids; Solanales; Solanaceae; Solanoideae; Solaneae; Solanum; Lycopersicon	.
comp376_c0_seq1	-15.31	3.26895	2.77752e-11	1.43496e-09	.	.
comp5166_c0_seq1	-15.8773	3.26752	3.33533e-08	1.19005e-06	.	.
comp5019_c0_seq1	-13.5787	3.25022	1.90328e-26	3.24976e-24	.	.
comp8572_c0_seq1	-13.2237	3.24689	8.7958e-31	1.92204e-28	sp|Q9SVG4|RETOL_ARATH^Q9SVG4^Q:1752-223,H:29-536^58.67%ID^E:0^RecName: Full=Reticuline oxidase-like protein;^Eukaryota; Viridiplantae; Streptophyta; Embryophyta; Tracheophyta; Spermatophyta; Magnoliophyta; eudicotyledons; Gunneridae; Pentapetalae; rosids; malvids; Brassicales; Brassicaceae; Camelineae; Arabidopsis	.
comp5016_c0_seq1	-14.3679	3.24501	1.21757e-18	1.25243e-16	sp|B0EXJ8|HTOMT_CATRO^B0EXJ8^Q:1117-59,H:1-355^86.55%ID^E:0^RecName: Full=Tabersonine 16-O-methyltransferase;^Eukaryota; Viridiplantae; Streptophyta; Embryophyta; Tracheophyta; Spermatophyta; Magnoliophyta; eudicotyledons; Gunneridae; Pentapetalae; asterids; lamiids; Gentianales; Apocynaceae; Rauvolfioideae; Vinceae; Catharanthus	.
comp11478_c0_seq1	-16.1838	3.23961	7.1823e-07	2.05779e-05	sp|Q7XBH4|MYB4_ORYSJ^Q7XBH4^Q:29-373,H:1-115^68.7%ID^E:3e-53^RecName: Full=Myb-related protein Myb4;^Eukaryota; Viridiplantae; Streptophyta; Embryophyta; Tracheophyta; Spermatophyta; Magnoliophyta; Liliopsida; Poales; Poaceae; BEP clade; Ehrhartoideae; Oryzeae; Oryza	.
comp1320_c0_seq1	-13.4114	3.23209	3.68226e-28	6.84122e-26	sp|Q39013|NAC2_ARATH^Q39013^Q:1640-744,H:2-289^61.56%ID^E:3e-113^RecName: Full=NAC domain-containing protein 2;^Eukaryota; Viridiplantae; Streptophyta; Embryophyta; Tracheophyta; Spermatophyta; Magnoliophyta; eudicotyledons; Gunneridae; Pentapetalae; rosids; malvids; Brassicales; Brassicaceae; Camelineae; Arabidopsis	.
comp789_c0_seq1	-11.8186	3.22897	7.93061e-48	3.75804e-45	sp|Q9ZSK5|ZOG_PHALU^Q9ZSK5^Q:188-1561,H:11-459^52.38%ID^E:5e-157^RecName: Full=Zeatin O-glucosyltransferase;^Eukaryota; Viridiplantae; Streptophyta; Embryophyta; Tracheophyta; Spermatophyta; Magnoliophyta; eudicotyledons; Gunneridae; Pentapetalae; rosids; fabids; Fabales; Fabaceae; Papilionoideae; Phaseoleae; Phaseolus	.
comp6682_c0_seq1	-13.5585	3.22743	1.04542e-26	1.83706e-24	sp|B9FSC8|OPR11_ORYSJ^B9FSC8^Q:208-1272,H:9-363^78.87%ID^E:0^RecName: Full=Putative 12-oxophytodienoate reductase 11;^Eukaryota; Viridiplantae; Streptophyta; Embryophyta; Tracheophyta; Spermatophyta; Magnoliophyta; Liliopsida; Poales; Poaceae; BEP clade; Ehrhartoideae; Oryzeae; Oryza	.
comp7303_c0_seq1	-14.6253	3.21678	4.22071e-16	3.49714e-14	sp|P52409|E13B_WHEAT^P52409^Q:206-1465,H:26-461^47.37%ID^E:2e-136^RecName: Full=Glucan endo-1,3-beta-glucosidase;^Eukaryota; Viridiplantae; Streptophyta; Embryophyta; Tracheophyta; Spermatophyta; Magnoliophyta; Liliopsida; Poales; Poaceae; BEP clade; Pooideae; Triticeae; Triticum	.
comp2371_c0_seq1,comp2371_c0_seq2	-15.007	3.21302	9.15654e-13	5.6129e-11	sp|Q9FMY4|Y5316_ARATH^Q9FMY4^Q:549-887,H:154-269^40.17%ID^E:3e-18^RecName: Full=Uncharacterized protein At5g23160;^Eukaryota; Viridiplantae; Streptophyta; Embryophyta; Tracheophyta; Spermatophyta; Magnoliophyta; eudicotyledons; Gunneridae; Pentapetalae; rosids; malvids; Brassicales; Brassicaceae; Camelineae; Arabidopsis	.
comp6260_c0_seq1	-15.8374	3.21054	3.33533e-08	1.19005e-06	sp|Q8RXC8|RBK2_ARATH^Q8RXC8^Q:1944-619,H:2-458^49.03%ID^E:8e-126^RecName: Full=Receptor-like cytosolic serine/threonine-protein kinase RBK2;^Eukaryota; Viridiplantae; Streptophyta; Embryophyta; Tracheophyta; Spermatophyta; Magnoliophyta; eudicotyledons; Gunneridae; Pentapetalae; rosids; malvids; Brassicales; Brassicaceae; Camelineae; Arabidopsis	.
comp4375_c0_seq1,comp4375_c0_seq2	-9.54832	3.20853	1.91805e-67	2.07415e-64	sp|Q6V4H0|10HGO_CATRO^Q6V4H0^Q:802-2,H:50-316^63.3%ID^E:5e-92^RecName: Full=8-hydroxygeraniol dehydrogenase;^Eukaryota; Viridiplantae; Streptophyta; Embryophyta; Tracheophyta; Spermatophyta; Magnoliophyta; eudicotyledons; Gunneridae; Pentapetalae; asterids; lamiids; Gentianales; Apocynaceae; Rauvolfioideae; Vinceae; Catharanthus	.
comp8961_c0_seq1	-16.2729	3.19878	3.31593e-06	8.4858e-05	.	.
comp11491_c0_seq1	-15.9307	3.19126	1.46136e-07	4.77393e-06	sp|Q93Z27|CML45_ARATH^Q93Z27^Q:306-668,H:85-204^44.26%ID^E:5e-26^RecName: Full=Probable calcium-binding protein CML45;^Eukaryota; Viridiplantae; Streptophyta; Embryophyta; Tracheophyta; Spermatophyta; Magnoliophyta; eudicotyledons; Gunneridae; Pentapetalae; rosids; malvids; Brassicales; Brassicaceae; Camelineae; Arabidopsis	.
comp10422_c0_seq1	-12.2346	3.1873	6.96625e-42	2.48978e-39	sp|Q8LEE7|AOX3_ARATH^Q8LEE7^Q:988-41,H:5-318^68.24%ID^E:3e-154^RecName: Full=Ubiquinol oxidase 3, mitochondrial;^Eukaryota; Viridiplantae; Streptophyta; Embryophyta; Tracheophyta; Spermatophyta; Magnoliophyta; eudicotyledons; Gunneridae; Pentapetalae; rosids; malvids; Brassicales; Brassicaceae; Camelineae; Arabidopsis	.
comp6336_c0_seq1	-13.5784	3.18521	8.57649e-26	1.39654e-23	sp|Q93Y40|ORP3C_ARATH^Q93Y40^Q:1-600,H:258-454^73%ID^E:5e-96^RecName: Full=Oxysterol-binding protein-related protein 3C;^Eukaryota; Viridiplantae; Streptophyta; Embryophyta; Tracheophyta; Spermatophyta; Magnoliophyta; eudicotyledons; Gunneridae; Pentapetalae; rosids; malvids; Brassicales; Brassicaceae; Camelineae; Arabidopsis	.
comp4463_c0_seq1,comp4463_c0_seq2,comp4463_c0_seq3,comp4463_c0_seq4,comp4463_c0_seq5	-15.8696	3.18136	5.45787e-08	1.89137e-06	sp|Q9FIU7|BGL41_ARATH^Q9FIU7^Q:30-1334,H:73-509^72.54%ID^E:0^RecName: Full=Putative beta-glucosidase 41;^Eukaryota; Viridiplantae; Streptophyta; Embryophyta; Tracheophyta; Spermatophyta; Magnoliophyta; eudicotyledons; Gunneridae; Pentapetalae; rosids; malvids; Brassicales; Brassicaceae; Camelineae; Arabidopsis	.
comp5054_c0_seq1	-11.1818	3.17973	1.54737e-53	8.81873e-51	sp|P0DI18|DRL45_ARATH^P0DI18^Q:117-2624,H:6-883^28.78%ID^E:2e-81^RecName: Full=Probable disease resistance protein RDL6;^Eukaryota; Viridiplantae; Streptophyta; Embryophyta; Tracheophyta; Spermatophyta; Magnoliophyta; eudicotyledons; Gunneridae; Pentapetalae; rosids; malvids; Brassicales; Brassicaceae; Camelineae; Arabidopsis	.
comp2215_c0_seq1,comp2215_c0_seq2	-16.3885	3.17846	3.7167e-06	9.42562e-05	sp|O81635|ATK4_ARATH^O81635^Q:247-1488,H:333-752^61.37%ID^E:1e-156^RecName: Full=Kinesin-4;^Eukaryota; Viridiplantae; Streptophyta; Embryophyta; Tracheophyta; Spermatophyta; Magnoliophyta; eudicotyledons; Gunneridae; Pentapetalae; rosids; malvids; Brassicales; Brassicaceae; Camelineae; Arabidopsis	.
comp6229_c0_seq1	-14.0602	3.16939	1.89843e-20	2.19355e-18	.	.
comp5509_c0_seq1	-15.4614	3.16609	2.68266e-10	1.24192e-08	.	.
comp14329_c0_seq1	-12.5524	3.16474	2.18206e-37	6.71723e-35	sp|Q05537|CHID_SOLLC^Q05537^Q:95-817,H:5-245^75.93%ID^E:2e-133^RecName: Full=Basic endochitinase;^Eukaryota; Viridiplantae; Streptophyta; Embryophyta; Tracheophyta; Spermatophyta; Magnoliophyta; eudicotyledons; Gunneridae; Pentapetalae; asterids; lamiids; Solanales; Solanaceae; Solanoideae; Solaneae; Solanum; Lycopersicon	.
comp7214_c0_seq1	-13.1477	3.16461	4.24128e-30	8.98852e-28	.	.
comp8271_c0_seq1	-16.4186	3.15207	3.7167e-06	9.42562e-05	sp|F4I8B9|Y1501_ARATH^F4I8B9^Q:2-1111,H:299-672^30.31%ID^E:4e-32^RecName: Full=Putative WEB family protein At1g65010, chloroplastic;^Eukaryota; Viridiplantae; Streptophyta; Embryophyta; Tracheophyta; Spermatophyta; Magnoliophyta; eudicotyledons; Gunneridae; Pentapetalae; rosids; malvids; Brassicales; Brassicaceae; Camelineae; Arabidopsis	.
comp12536_c0_seq1	-14.2532	3.15171	1.8754e-18	1.91046e-16	sp|A7NY33|PER4_VITVI^A7NY33^Q:77-1012,H:12-321^72.76%ID^E:3e-156^RecName: Full=Peroxidase 4;^Eukaryota; Viridiplantae; Streptophyta; Embryophyta; Tracheophyta; Spermatophyta; Magnoliophyta; eudicotyledons; Gunneridae; Pentapetalae; rosids; Vitales; Vitaceae; Vitis	.
comp12051_c0_seq1	-13.8619	3.14868	1.89519e-22	2.49774e-20	sp|O67781|AAT_AQUAE^O67781^Q:437-1408,H:65-394^29.38%ID^E:2e-36^RecName: Full=Aspartate aminotransferase;^Bacteria; Aquificae; Aquificales; Aquificaceae; Aquifex	.
comp6439_c0_seq1	-13.7666	3.14234	6.23418e-23	8.59217e-21	.	.
comp11312_c0_seq1	-12.2238	3.13883	9.61923e-41	3.29822e-38	sp|P37117|C71A4_SOLME^P37117^Q:2-289,H:409-504^56.25%ID^E:3e-31^RecName: Full=Cytochrome P450 71A4;^Eukaryota; Viridiplantae; Streptophyta; Embryophyta; Tracheophyta; Spermatophyta; Magnoliophyta; eudicotyledons; Gunneridae; Pentapetalae; asterids; lamiids; Solanales; Solanaceae; Solanoideae; Solaneae; Solanum	.
comp648_c0_seq1	-15.4896	3.13618	6.93481e-10	3.04338e-08	.	.
comp5588_c0_seq1	-13.145	3.12433	9.18813e-30	1.91832e-27	sp|Q9STT5|AB7A_ARATH^Q9STT5^Q:3101-285,H:5-935^68.26%ID^E:0^RecName: Full=ABC transporter A family member 7;^Eukaryota; Viridiplantae; Streptophyta; Embryophyta; Tracheophyta; Spermatophyta; Magnoliophyta; eudicotyledons; Gunneridae; Pentapetalae; rosids; malvids; Brassicales; Brassicaceae; Camelineae; Arabidopsis	.
comp13458_c0_seq1	-14.6908	3.12361	1.09484e-14	8.2014e-13	.	.
comp13243_c0_seq1	-16.3952	3.11506	3.7167e-06	9.42562e-05	sp|Q9LPV5|NRT25_ARATH^Q9LPV5^Q:110-1561,H:18-500^72.73%ID^E:0^RecName: Full=High affinity nitrate transporter 2.5;^Eukaryota; Viridiplantae; Streptophyta; Embryophyta; Tracheophyta; Spermatophyta; Magnoliophyta; eudicotyledons; Gunneridae; Pentapetalae; rosids; malvids; Brassicales; Brassicaceae; Camelineae; Arabidopsis	.
comp15409_c0_seq1	-14.5146	3.11298	3.36683e-16	2.81173e-14	.	.
comp19369_c0_seq1	-14.9014	3.11172	9.78027e-13	5.97787e-11	.	.
comp14084_c0_seq1	-15.1383	3.10476	1.19639e-11	6.50211e-10	sp|Q9LYT3|TT12_ARATH^Q9LYT3^Q:654-196,H:348-501^51.3%ID^E:1e-40^RecName: Full=Protein TRANSPARENT TESTA 12;^Eukaryota; Viridiplantae; Streptophyta; Embryophyta; Tracheophyta; Spermatophyta; Magnoliophyta; eudicotyledons; Gunneridae; Pentapetalae; rosids; malvids; Brassicales; Brassicaceae; Camelineae; Arabidopsis	.
comp14842_c0_seq1	-14.3214	3.09218	1.45787e-17	1.39737e-15	.	.
comp2891_c0_seq1,comp2891_c0_seq2	-14.5224	3.08402	1.86209e-15	1.47894e-13	sp|Q9SXA6|ENDO1_ARATH^Q9SXA6^Q:1037-237,H:26-292^74.53%ID^E:5e-155^RecName: Full=Endonuclease 1;^Eukaryota; Viridiplantae; Streptophyta; Embryophyta; Tracheophyta; Spermatophyta; Magnoliophyta; eudicotyledons; Gunneridae; Pentapetalae; rosids; malvids; Brassicales; Brassicaceae; Camelineae; Arabidopsis	.
comp13736_c0_seq1	-13.8433	3.07238	1.26375e-21	1.57685e-19	.	.
comp7624_c0_seq1	-15.8065	3.07061	5.45787e-08	1.89137e-06	sp|Q5AXV1|MCH1_EMENI^Q5AXV1^Q:1848-1312,H:87-280^26.63%ID^E:1e-05^RecName: Full=Probable transporter mch1;^Eukaryota; Fungi; Dikarya; Ascomycota; Pezizomycotina; Eurotiomycetes; Eurotiomycetidae; Eurotiales; Aspergillaceae; Aspergillus	.
comp12997_c0_seq1	-14.7909	3.06686	7.77602e-14	5.34114e-12	sp|Q9ZV48|TPS11_ARATH^Q9ZV48^Q:2-1114,H:465-835^72.31%ID^E:0^RecName: Full=Probable alpha,alpha-trehalose-phosphate synthase [UDP-forming] 11;^Eukaryota; Viridiplantae; Streptophyta; Embryophyta; Tracheophyta; Spermatophyta; Magnoliophyta; eudicotyledons; Gunneridae; Pentapetalae; rosids; malvids; Brassicales; Brassicaceae; Camelineae; Arabidopsis	.
comp6857_c0_seq1	-13.6911	3.06388	4.23532e-23	5.91458e-21	sp|O48916|FAH1_ARATH^O48916^Q:131-841,H:1-237^73.42%ID^E:1e-138^RecName: Full=Fatty acid 2-hydroxylase 1;^Eukaryota; Viridiplantae; Streptophyta; Embryophyta; Tracheophyta; Spermatophyta; Magnoliophyta; eudicotyledons; Gunneridae; Pentapetalae; rosids; malvids; Brassicales; Brassicaceae; Camelineae; Arabidopsis	.
comp5438_c0_seq1	-14.4929	3.05936	1.25987e-15	1.01015e-13	sp|Q93V61|LCAT3_ARATH^Q93V61^Q:1604-291,H:6-446^69.98%ID^E:0^RecName: Full=Phospholipase A(1) LCAT3;^Eukaryota; Viridiplantae; Streptophyta; Embryophyta; Tracheophyta; Spermatophyta; Magnoliophyta; eudicotyledons; Gunneridae; Pentapetalae; rosids; malvids; Brassicales; Brassicaceae; Camelineae; Arabidopsis	.
comp8853_c0_seq1	-12.7763	3.05896	1.56676e-32	3.71216e-30	sp|Q9I4V0|2NPD_PSEAE^Q9I4V0^Q:348-818,H:51-209^36.59%ID^E:3e-12^RecName: Full=Nitronate monooxygenase;^Bacteria; Proteobacteria; Gammaproteobacteria; Pseudomonadales; Pseudomonadaceae; Pseudomonas	.
comp6135_c0_seq1	-16.1513	3.05483	1.99231e-06	5.28784e-05	sp|Q9S7C9|ESCA_ARATH^Q9S7C9^Q:515-378,H:201-246^82.61%ID^E:3e-07^RecName: Full=Putative DNA-binding protein ESCAROLA;^Eukaryota; Viridiplantae; Streptophyta; Embryophyta; Tracheophyta; Spermatophyta; Magnoliophyta; eudicotyledons; Gunneridae; Pentapetalae; rosids; malvids; Brassicales; Brassicaceae; Camelineae; Arabidopsis	.
comp5382_c0_seq1	-13.1577	3.04893	3.5925e-28	6.70398e-26	sp|Q9LX85|ZAT8_ARATH^Q9LX85^Q:102-542,H:12-150^46.05%ID^E:1e-31^RecName: Full=Zinc finger protein ZAT8;^Eukaryota; Viridiplantae; Streptophyta; Embryophyta; Tracheophyta; Spermatophyta; Magnoliophyta; eudicotyledons; Gunneridae; Pentapetalae; rosids; malvids; Brassicales; Brassicaceae; Camelineae; Arabidopsis	.
comp12624_c0_seq1	-14.357	3.04828	9.6801e-17	8.54076e-15	sp|Q9S7C9|ESCA_ARATH^Q9S7C9^Q:295-2,H:103-208^76.42%ID^E:3e-35^RecName: Full=Putative DNA-binding protein ESCAROLA;^Eukaryota; Viridiplantae; Streptophyta; Embryophyta; Tracheophyta; Spermatophyta; Magnoliophyta; eudicotyledons; Gunneridae; Pentapetalae; rosids; malvids; Brassicales; Brassicaceae; Camelineae; Arabidopsis	GO:0005634^cellular_component^nucleus`GO:0003680^molecular_function^AT DNA binding`GO:0003690^molecular_function^double-stranded DNA binding`GO:0006325^biological_process^chromatin organization`GO:0010150^biological_process^leaf senescence`GO:0009640^biological_process^photomorphogenesis
comp632_c0_seq1	-14.6962	3.04499	3.74498e-14	2.66792e-12	sp|Q6L438|R1A6_SOLDE^Q6L438^Q:2930-315,H:392-1240^32.51%ID^E:9e-101^RecName: Full=Putative late blight resistance protein homolog R1A-6;^Eukaryota; Viridiplantae; Streptophyta; Embryophyta; Tracheophyta; Spermatophyta; Magnoliophyta; eudicotyledons; Gunneridae; Pentapetalae; asterids; lamiids; Solanales; Solanaceae; Solanoideae; Solaneae; Solanum	.
comp15816_c0_seq1	-16.2229	3.04456	3.31593e-06	8.4858e-05	.	.
comp15066_c0_seq1	-12.0428	3.04388	7.37472e-41	2.54936e-38	.	.
comp11823_c0_seq1	-15.4094	3.04164	1.75828e-09	7.36384e-08	sp|Q9SUS1|WRK29_ARATH^Q9SUS1^Q:879-427,H:52-207^52.56%ID^E:2e-33^RecName: Full=Probable WRKY transcription factor 29;^Eukaryota; Viridiplantae; Streptophyta; Embryophyta; Tracheophyta; Spermatophyta; Magnoliophyta; eudicotyledons; Gunneridae; Pentapetalae; rosids; malvids; Brassicales; Brassicaceae; Camelineae; Arabidopsis	.
comp10297_c0_seq1	-15.7272	3.03561	8.11391e-08	2.75077e-06	.	.
comp15864_c0_seq1	-15.3151	3.02971	2.77349e-10	1.27975e-08	.	.
comp11628_c0_seq1	-15.2843	3.02747	6.75281e-10	2.96969e-08	sp|P0C5E2|Y1839_ARATH^P0C5E2^Q:315-1,H:327-430^69.52%ID^E:3e-38^RecName: Full=Probable serine/threonine-protein kinase At1g18390;^Eukaryota; Viridiplantae; Streptophyta; Embryophyta; Tracheophyta; Spermatophyta; Magnoliophyta; eudicotyledons; Gunneridae; Pentapetalae; rosids; malvids; Brassicales; Brassicaceae; Camelineae; Arabidopsis	.
comp2214_c0_seq1,comp2214_c0_seq2	-15.9977	3.02669	1.04491e-06	2.91841e-05	sp|O22822|U74F2_ARATH^O22822^Q:35-1408,H:1-446^45.28%ID^E:2e-132^RecName: Full=UDP-glycosyltransferase 74F2;^Eukaryota; Viridiplantae; Streptophyta; Embryophyta; Tracheophyta; Spermatophyta; Magnoliophyta; eudicotyledons; Gunneridae; Pentapetalae; rosids; malvids; Brassicales; Brassicaceae; Camelineae; Arabidopsis	.
comp826_c0_seq1	-10.3447	3.02589	2.5333e-56	1.64368e-53	sp|Q6V4H0|10HGO_CATRO^Q6V4H0^Q:145-2,H:2-49^72.92%ID^E:4e-17^RecName: Full=8-hydroxygeraniol dehydrogenase;^Eukaryota; Viridiplantae; Streptophyta; Embryophyta; Tracheophyta; Spermatophyta; Magnoliophyta; eudicotyledons; Gunneridae; Pentapetalae; asterids; lamiids; Gentianales; Apocynaceae; Rauvolfioideae; Vinceae; Catharanthus	GO:0016491^molecular_function^oxidoreductase activity`GO:0008270^molecular_function^zinc ion binding
comp6664_c0_seq1	-12.5928	3.02304	3.73004e-34	9.83193e-32	sp|Q8GTB6|THCAS_CANSA^Q8GTB6^Q:1502-12,H:32-540^43.95%ID^E:1e-130^RecName: Full=Tetrahydrocannabinolic acid synthase;^Eukaryota; Viridiplantae; Streptophyta; Embryophyta; Tracheophyta; Spermatophyta; Magnoliophyta; eudicotyledons; Gunneridae; Pentapetalae; rosids; fabids; Rosales; Cannabaceae; Cannabis	.
comp7816_c0_seq1	-12.0955	3.02261	8.34383e-40	2.81514e-37	sp|O04203|HSPR2_ARATH^O04203^Q:262-1656,H:1-433^56.62%ID^E:8e-178^RecName: Full=Nematode resistance protein-like HSPRO2;^Eukaryota; Viridiplantae; Streptophyta; Embryophyta; Tracheophyta; Spermatophyta; Magnoliophyta; eudicotyledons; Gunneridae; Pentapetalae; rosids; malvids; Brassicales; Brassicaceae; Camelineae; Arabidopsis	.
comp11547_c0_seq1	-14.6292	3.02173	2.71899e-14	1.95684e-12	.	.
comp6224_c0_seq1	-15.3444	3.02086	6.97983e-10	3.05783e-08	sp|Q948U0|RBOHA_SOLTU^Q948U0^Q:1820-396,H:1-482^79.06%ID^E:0^RecName: Full=Respiratory burst oxidase homolog protein A;^Eukaryota; Viridiplantae; Streptophyta; Embryophyta; Tracheophyta; Spermatophyta; Magnoliophyta; eudicotyledons; Gunneridae; Pentapetalae; asterids; lamiids; Solanales; Solanaceae; Solanoideae; Solaneae; Solanum	.
comp9225_c0_seq1	-13.5891	3.02065	4.52608e-23	6.27904e-21	.	.
comp4718_c0_seq1	-13.4286	3.01648	4.71781e-25	7.28823e-23	sp|O04681|PTI5_SOLLC^O04681^Q:130-582,H:1-145^62.03%ID^E:6e-39^RecName: Full=Pathogenesis-related genes transcriptional activator PTI5;^Eukaryota; Viridiplantae; Streptophyta; Embryophyta; Tracheophyta; Spermatophyta; Magnoliophyta; eudicotyledons; Gunneridae; Pentapetalae; asterids; lamiids; Solanales; Solanaceae; Solanoideae; Solaneae; Solanum; Lycopersicon	.
comp5039_c0_seq1	-15.041	3.01409	1.91942e-11	1.00558e-09	.	.
comp6556_c0_seq1	-10.8311	3.00615	6.66357e-52	3.51287e-49	sp|Q9C615|SYP24_ARATH^Q9C615^Q:298-750,H:3-151^40.4%ID^E:2e-25^RecName: Full=Putative syntaxin-24;^Eukaryota; Viridiplantae; Streptophyta; Embryophyta; Tracheophyta; Spermatophyta; Magnoliophyta; eudicotyledons; Gunneridae; Pentapetalae; rosids; malvids; Brassicales; Brassicaceae; Camelineae; Arabidopsis	GO:0016020^cellular_component^membrane`GO:0015031^biological_process^protein transport`GO:0016192^biological_process^vesicle-mediated transport
comp9244_c0_seq1	-14.6165	3.00503	2.71899e-14	1.95684e-12	sp|Q96289|ZAT10_ARATH^Q96289^Q:454-131,H:145-227^44.64%ID^E:9e-09^RecName: Full=Zinc finger protein ZAT10;^Eukaryota; Viridiplantae; Streptophyta; Embryophyta; Tracheophyta; Spermatophyta; Magnoliophyta; eudicotyledons; Gunneridae; Pentapetalae; rosids; malvids; Brassicales; Brassicaceae; Camelineae; Arabidopsis	.
comp4699_c1_seq1	-15.9025	3.00029	3.91034e-07	1.18134e-05	.	.
comp9395_c0_seq1	-13.6342	2.9988	1.69182e-22	2.24374e-20	.	.
comp4312_c0_seq1,comp4312_c0_seq2	-13.2378	2.99859	1.88386e-26	3.22967e-24	sp|Q55EX9|Y8948_DICDI^Q55EX9^Q:2577-1843,H:26-261^30.31%ID^E:8e-26^RecName: Full=Putative methyltransferase DDB_G0268948;^Eukaryota; Amoebozoa; Mycetozoa; Dictyosteliida; Dictyostelium	.
comp3834_c0_seq1,comp3834_c0_seq2,comp3834_c0_seq3	-12.7374	2.99562	6.82185e-32	1.56361e-29	.	.
comp3072_c0_seq1	-12.7794	2.98621	3.80132e-31	8.43772e-29	sp|P24465|C71A1_PERAE^P24465^Q:144-1472,H:39-479^42.83%ID^E:9e-122^RecName: Full=Cytochrome P450 71A1;^Eukaryota; Viridiplantae; Streptophyta; Embryophyta; Tracheophyta; Spermatophyta; Magnoliophyta; Magnoliidae; Laurales; Lauraceae; Persea	.
comp11954_c0_seq1	-14.1923	2.97798	1.98744e-17	1.87513e-15	sp|Q9M815|PCR8_ARATH^Q9M815^Q:1048-497,H:1-190^56.12%ID^E:7e-65^RecName: Full=Protein PLANT CADMIUM RESISTANCE 8;^Eukaryota; Viridiplantae; Streptophyta; Embryophyta; Tracheophyta; Spermatophyta; Magnoliophyta; eudicotyledons; Gunneridae; Pentapetalae; rosids; malvids; Brassicales; Brassicaceae; Camelineae; Arabidopsis	.
comp5098_c0_seq1	-14.6524	2.97056	1.36206e-13	9.10357e-12	sp|Q9XF63|ATL3_ARATH^Q9XF63^Q:1172-381,H:14-297^44.29%ID^E:2e-44^RecName: Full=RING-H2 finger protein ATL3;^Eukaryota; Viridiplantae; Streptophyta; Embryophyta; Tracheophyta; Spermatophyta; Magnoliophyta; eudicotyledons; Gunneridae; Pentapetalae; rosids; malvids; Brassicales; Brassicaceae; Camelineae; Arabidopsis	.
comp11442_c0_seq1	-14.6021	2.96963	2.71899e-14	1.95684e-12	sp|Q9SSW1|AZF1_ARATH^Q9SSW1^Q:534-4,H:20-173^31.94%ID^E:3e-17^RecName: Full=Zinc finger protein AZF1;^Eukaryota; Viridiplantae; Streptophyta; Embryophyta; Tracheophyta; Spermatophyta; Magnoliophyta; eudicotyledons; Gunneridae; Pentapetalae; rosids; malvids; Brassicales; Brassicaceae; Camelineae; Arabidopsis	.
comp927_c0_seq1	-13.6957	2.96626	1.23183e-21	1.54158e-19	sp|Q8L9Y0|SCP25_ARATH^Q8L9Y0^Q:1-990,H:143-473^73.49%ID^E:0^RecName: Full=Serine carboxypeptidase-like 25;^Eukaryota; Viridiplantae; Streptophyta; Embryophyta; Tracheophyta; Spermatophyta; Magnoliophyta; eudicotyledons; Gunneridae; Pentapetalae; rosids; malvids; Brassicales; Brassicaceae; Camelineae; Arabidopsis	.
comp1546_c0_seq1,comp1546_c0_seq2	-15.8167	2.95967	1.46136e-07	4.77393e-06	.	.
comp6855_c0_seq1	-15.1097	2.94305	1.70492e-10	8.05188e-09	sp|Q9LTC5|ERF98_ARATH^Q9LTC5^Q:359-589,H:3-79^75.32%ID^E:3e-24^RecName: Full=Ethylene-responsive transcription factor ERF098;^Eukaryota; Viridiplantae; Streptophyta; Embryophyta; Tracheophyta; Spermatophyta; Magnoliophyta; eudicotyledons; Gunneridae; Pentapetalae; rosids; malvids; Brassicales; Brassicaceae; Camelineae; Arabidopsis	.
comp8222_c0_seq1	-13.7353	2.93343	1.13102e-20	1.32868e-18	sp|P35694|BRU1_SOYBN^P35694^Q:581-832,H:31-114^80.95%ID^E:2e-39^RecName: Full=Brassinosteroid-regulated protein BRU1;^Eukaryota; Viridiplantae; Streptophyta; Embryophyta; Tracheophyta; Spermatophyta; Magnoliophyta; eudicotyledons; Gunneridae; Pentapetalae; rosids; fabids; Fabales; Fabaceae; Papilionoideae; Phaseoleae; Glycine; Soja	.
comp12069_c0_seq1	-14.1508	2.93201	3.22929e-17	2.96714e-15	sp|Q9FYA2|WRK75_ARATH^Q9FYA2^Q:553-278,H:54-145^90.22%ID^E:2e-54^RecName: Full=Probable WRKY transcription factor 75;^Eukaryota; Viridiplantae; Streptophyta; Embryophyta; Tracheophyta; Spermatophyta; Magnoliophyta; eudicotyledons; Gunneridae; Pentapetalae; rosids; malvids; Brassicales; Brassicaceae; Camelineae; Arabidopsis	.
comp5500_c0_seq1	-16.1192	2.92718	1.99231e-06	5.28784e-05	.	.
comp11317_c0_seq1	-15.1665	2.92689	1.75566e-10	8.27299e-09	.	.
comp6464_c0_seq1	-12.4601	2.92246	1.80416e-33	4.61144e-31	sp|Q9NWC5|TM45A_HUMAN^Q9NWC5^Q:203-847,H:1-216^26.15%ID^E:4e-09^RecName: Full=Transmembrane protein 45A;^Eukaryota; Metazoa; Chordata; Craniata; Vertebrata; Euteleostomi; Mammalia; Eutheria; Euarchontoglires; Primates; Haplorrhini; Catarrhini; Hominidae; Homo	.
comp1306_c0_seq1	-14.2282	2.92161	1.23781e-16	1.07636e-14	sp|Q9FHK4|Y5519_ARATH^Q9FHK4^Q:2874-3149,H:477-568^43.48%ID^E:5e-16^RecName: Full=Uncharacterized protein At5g05190;^Eukaryota; Viridiplantae; Streptophyta; Embryophyta; Tracheophyta; Spermatophyta; Magnoliophyta; eudicotyledons; Gunneridae; Pentapetalae; rosids; malvids; Brassicales; Brassicaceae; Camelineae; Arabidopsis	.
comp10152_c0_seq1	-16.1184	2.91601	1.99231e-06	5.28784e-05	sp|Q5DQR4|STB5L_MOUSE^Q5DQR4^Q:1291-554,H:38-282^25.77%ID^E:4e-14^RecName: Full=Syntaxin-binding protein 5-like;^Eukaryota; Metazoa; Chordata; Craniata; Vertebrata; Euteleostomi; Mammalia; Eutheria; Euarchontoglires; Glires; Rodentia; Sciurognathi; Muroidea; Muridae; Murinae; Mus; Mus	.
comp9819_c0_seq1	-13.8664	2.90261	2.99807e-19	3.23378e-17	.	.
comp15785_c0_seq1	-15.8905	2.9026	6.39355e-07	1.85321e-05	.	.
comp2340_c0_seq1,comp2340_c0_seq2	-14.965	2.88383	4.48437e-11	2.27586e-09	sp|Q9ZVN4|Y1500_ARATH^Q9ZVN4^Q:819-592,H:126-201^64.47%ID^E:6e-28^RecName: Full=Probable tyrosine-protein phosphatase At1g05000;^Eukaryota; Viridiplantae; Streptophyta; Embryophyta; Tracheophyta; Spermatophyta; Magnoliophyta; eudicotyledons; Gunneridae; Pentapetalae; rosids; malvids; Brassicales; Brassicaceae; Camelineae; Arabidopsis	.
comp7907_c0_seq1	-15.0091	2.87881	1.61329e-10	7.68799e-09	sp|Q8LDC8|ERF92_ARATH^Q8LDC8^Q:205-753,H:35-217^61.17%ID^E:1e-55^RecName: Full=Ethylene-responsive transcription factor 1B;^Eukaryota; Viridiplantae; Streptophyta; Embryophyta; Tracheophyta; Spermatophyta; Magnoliophyta; eudicotyledons; Gunneridae; Pentapetalae; rosids; malvids; Brassicales; Brassicaceae; Camelineae; Arabidopsis	.
comp7508_c0_seq1	-15.6051	2.87433	5.03903e-08	1.76508e-06	sp|Q42569|C90A1_ARATH^Q42569^Q:1427-150,H:48-468^74%ID^E:0^RecName: Full=Cytochrome P450 90A1;^Eukaryota; Viridiplantae; Streptophyta; Embryophyta; Tracheophyta; Spermatophyta; Magnoliophyta; eudicotyledons; Gunneridae; Pentapetalae; rosids; malvids; Brassicales; Brassicaceae; Camelineae; Arabidopsis	.
comp4017_c0_seq1,comp4017_c0_seq2,comp4017_c0_seq3	-14.5236	2.87285	4.31205e-14	3.05641e-12	.	.
comp8057_c0_seq1	-12.9135	2.86889	4.62599e-28	8.55686e-26	sp|Q9FX94|CXE5_ARATH^Q9FX94^Q:1072-167,H:5-317^45.6%ID^E:1e-84^RecName: Full=Probable carboxylesterase 5;^Eukaryota; Viridiplantae; Streptophyta; Embryophyta; Tracheophyta; Spermatophyta; Magnoliophyta; eudicotyledons; Gunneridae; Pentapetalae; rosids; malvids; Brassicales; Brassicaceae; Camelineae; Arabidopsis	.
comp2188_c0_seq1	-12.1698	2.86826	2.48665e-35	6.85439e-33	sp|Q9FG65|C81D1_ARATH^Q9FG65^Q:1824-373,H:25-502^41.75%ID^E:9e-123^RecName: Full=Cytochrome P450 81D1;^Eukaryota; Viridiplantae; Streptophyta; Embryophyta; Tracheophyta; Spermatophyta; Magnoliophyta; eudicotyledons; Gunneridae; Pentapetalae; rosids; malvids; Brassicales; Brassicaceae; Camelineae; Arabidopsis	.
comp10188_c0_seq1	-14.8656	2.86719	1.85987e-11	9.80476e-10	.	.
comp5717_c0_seq1	-15.5794	2.86476	3.12901e-08	1.12118e-06	sp|P42762|CLPD_ARATH^P42762^Q:3033-343,H:42-943^71.19%ID^E:0^RecName: Full=Chaperone protein ClpD, chloroplastic;^Eukaryota; Viridiplantae; Streptophyta; Embryophyta; Tracheophyta; Spermatophyta; Magnoliophyta; eudicotyledons; Gunneridae; Pentapetalae; rosids; malvids; Brassicales; Brassicaceae; Camelineae; Arabidopsis	.
comp4461_c0_seq1,comp4461_c0_seq2,comp4461_c0_seq3,comp4461_c0_seq4,comp4461_c0_seq5,comp4461_c0_seq6	-14.3111	2.86464	4.96063e-15	3.81074e-13	.	.
comp5583_c0_seq1	-13.971	2.85472	7.69011e-18	7.57763e-16	sp|Q8GWA1|NDA1_ARATH^Q8GWA1^Q:604-2,H:58-256^70.65%ID^E:2e-94^RecName: Full=Internal alternative NAD(P)H-ubiquinone oxidoreductase A1, mitochondrial;^Eukaryota; Viridiplantae; Streptophyta; Embryophyta; Tracheophyta; Spermatophyta; Magnoliophyta; eudicotyledons; Gunneridae; Pentapetalae; rosids; malvids; Brassicales; Brassicaceae; Camelineae; Arabidopsis	.
comp1245_c0_seq1,comp1245_c0_seq2	-13.6274	2.85408	6.02067e-21	7.25474e-19	.	.
comp16133_c0_seq1	-15.3779	2.84775	1.57122e-08	5.85894e-07	.	.
comp862_c0_seq1	-14.4271	2.84771	4.58847e-14	3.24688e-12	sp|Q2KIJ2|MET18_BOVIN^Q2KIJ2^Q:405-836,H:128-273^32.45%ID^E:6e-13^RecName: Full=Histidine protein methyltransferase 1 homolog;^Eukaryota; Metazoa; Chordata; Craniata; Vertebrata; Euteleostomi; Mammalia; Eutheria; Laurasiatheria; Cetartiodactyla; Ruminantia; Pecora; Bovidae; Bovinae; Bos	.
comp1240_c0_seq1,comp1240_c0_seq2	-15.8441	2.84766	3.91034e-07	1.18134e-05	.	.
comp10578_c0_seq1	-14.0966	2.84733	7.27601e-17	6.48749e-15	sp|Q9FG65|C81D1_ARATH^Q9FG65^Q:1878-406,H:9-502^54.91%ID^E:3e-173^RecName: Full=Cytochrome P450 81D1;^Eukaryota; Viridiplantae; Streptophyta; Embryophyta; Tracheophyta; Spermatophyta; Magnoliophyta; eudicotyledons; Gunneridae; Pentapetalae; rosids; malvids; Brassicales; Brassicaceae; Camelineae; Arabidopsis	.
comp12456_c0_seq1	-15.191	2.83854	2.35879e-09	9.73383e-08	.	.
comp1827_c0_seq1,comp1827_c0_seq2	-13.4874	2.83506	8.47473e-22	1.06691e-19	sp|Q54I39|IST1L_DICDI^Q54I39^Q:3706-3188,H:7-177^39.55%ID^E:2e-28^RecName: Full=IST1-like protein;^Eukaryota; Amoebozoa; Mycetozoa; Dictyosteliida; Dictyostelium	.
comp10384_c0_seq1	-13.0805	2.83455	9.45549e-26	1.52205e-23	.	.
comp8689_c0_seq1	-12.3829	2.83032	1.61534e-32	3.80588e-30	.	.
comp7220_c0_seq1	-14.0778	2.81224	2.24614e-16	1.90374e-14	sp|Q9LS40|ASPG1_ARATH^Q9LS40^Q:820-1992,H:134-500^37.82%ID^E:7e-61^RecName: Full=Protein ASPARTIC PROTEASE IN GUARD CELL 1;^Eukaryota; Viridiplantae; Streptophyta; Embryophyta; Tracheophyta; Spermatophyta; Magnoliophyta; eudicotyledons; Gunneridae; Pentapetalae; rosids; malvids; Brassicales; Brassicaceae; Camelineae; Arabidopsis	.
comp10100_c0_seq1	-11.3953	2.80288	1.98391e-41	6.97245e-39	sp|Q9FUS9|GSTUI_ARATH^Q9FUS9^Q:1059-394,H:5-227^69.06%ID^E:2e-100^RecName: Full=Glutathione S-transferase U18;^Eukaryota; Viridiplantae; Streptophyta; Embryophyta; Tracheophyta; Spermatophyta; Magnoliophyta; eudicotyledons; Gunneridae; Pentapetalae; rosids; malvids; Brassicales; Brassicaceae; Camelineae; Arabidopsis	.
comp5777_c0_seq1	-11.1011	2.79677	9.09928e-44	3.65479e-41	sp|P36907|CHIX_PEA^P36907^Q:31-984,H:3-317^67.3%ID^E:2e-156^RecName: Full=Endochitinase;^Eukaryota; Viridiplantae; Streptophyta; Embryophyta; Tracheophyta; Spermatophyta; Magnoliophyta; eudicotyledons; Gunneridae; Pentapetalae; rosids; fabids; Fabales; Fabaceae; Papilionoideae; Fabeae; Pisum	.
comp4544_c0_seq1,comp4544_c0_seq2,comp4544_c0_seq3,comp4544_c0_seq4	-13.7499	2.79455	8.06715e-19	8.35932e-17	.	.
comp4260_c0_seq1,comp4260_c0_seq2,comp4260_c0_seq3	-14.4145	2.78942	6.71051e-14	4.67744e-12	.	.
comp12143_c0_seq1	-15.3588	2.78	2.46256e-08	8.9531e-07	.	.
comp17842_c0_seq1	-12.6039	2.77932	2.22528e-29	4.52962e-27	.	.
comp6706_c0_seq1	-14.762	2.77268	1.77415e-11	9.38809e-10	.	.
comp2591_c0_seq1,comp2591_c0_seq2	-13.2256	2.76605	4.62376e-23	6.39352e-21	sp|O81760|P2C63_ARATH^O81760^Q:148-1263,H:1-371^73.8%ID^E:0^RecName: Full=Probable protein phosphatase 2C 63;^Eukaryota; Viridiplantae; Streptophyta; Embryophyta; Tracheophyta; Spermatophyta; Magnoliophyta; eudicotyledons; Gunneridae; Pentapetalae; rosids; malvids; Brassicales; Brassicaceae; Camelineae; Arabidopsis	.
comp11709_c0_seq1	-15.6767	2.76205	3.38229e-07	1.02844e-05	sp|Q5PNY6|PUB21_ARATH^Q5PNY6^Q:1363-74,H:28-435^42.82%ID^E:1e-73^RecName: Full=U-box domain-containing protein 21;^Eukaryota; Viridiplantae; Streptophyta; Embryophyta; Tracheophyta; Spermatophyta; Magnoliophyta; eudicotyledons; Gunneridae; Pentapetalae; rosids; malvids; Brassicales; Brassicaceae; Camelineae; Arabidopsis	.
comp7593_c0_seq1	-14.6353	2.75936	3.38062e-12	1.94243e-10	.	.
comp11699_c0_seq1	-15.6379	2.75649	2.10231e-07	6.63149e-06	.	.
comp9303_c0_seq1	-14.3215	2.75061	3.18639e-14	2.28542e-12	.	.
comp2737_c0_seq1	-12.6516	2.74136	2.88629e-28	5.48317e-26	sp|Q38910|XTH23_ARATH^Q38910^Q:865-167,H:50-283^76.92%ID^E:7e-125^RecName: Full=Probable xyloglucan endotransglucosylase/hydrolase protein 23;^Eukaryota; Viridiplantae; Streptophyta; Embryophyta; Tracheophyta; Spermatophyta; Magnoliophyta; eudicotyledons; Gunneridae; Pentapetalae; rosids; malvids; Brassicales; Brassicaceae; Camelineae; Arabidopsis	.
comp4847_c0_seq1	-12.8418	2.74018	3.28258e-26	5.55982e-24	.	.
comp6881_c0_seq1	-14.9512	2.73551	5.23183e-10	2.34482e-08	sp|Q96242|CP74A_ARATH^Q96242^Q:608-2029,H:43-517^70.32%ID^E:0^RecName: Full=Allene oxide synthase, chloroplastic;^Eukaryota; Viridiplantae; Streptophyta; Embryophyta; Tracheophyta; Spermatophyta; Magnoliophyta; eudicotyledons; Gunneridae; Pentapetalae; rosids; malvids; Brassicales; Brassicaceae; Camelineae; Arabidopsis	.
comp4198_c0_seq1,comp4198_c0_seq2,comp4198_c0_seq3,comp4198_c0_seq4,comp4198_c0_seq5	-11.0731	2.73322	2.28598e-42	8.60792e-40	sp|P98183|C71DC_CATRO^P98183^Q:88-936,H:4-290^56.79%ID^E:2e-103^RecName: Full=Tabersonine 16-hydroxylase;^Eukaryota; Viridiplantae; Streptophyta; Embryophyta; Tracheophyta; Spermatophyta; Magnoliophyta; eudicotyledons; Gunneridae; Pentapetalae; asterids; lamiids; Gentianales; Apocynaceae; Rauvolfioideae; Vinceae; Catharanthus	.
comp9989_c0_seq1	-12.7653	2.73188	4.70993e-27	8.45262e-25	sp|Q8H124|Y2446_ARATH^Q8H124^Q:195-944,H:33-278^60.16%ID^E:2e-90^RecName: Full=Uncharacterized protein At2g34460, chloroplastic;^Eukaryota; Viridiplantae; Streptophyta; Embryophyta; Tracheophyta; Spermatophyta; Magnoliophyta; eudicotyledons; Gunneridae; Pentapetalae; rosids; malvids; Brassicales; Brassicaceae; Camelineae; Arabidopsis	.
comp11924_c0_seq1	-14.6602	2.73136	7.50074e-12	4.12972e-10	.	.
comp11214_c0_seq1	-15.7213	2.73116	8.7418e-07	2.46937e-05	sp|O64798|Y1747_ARATH^O64798^Q:123-1151,H:11-321^32.36%ID^E:3e-36^RecName: Full=Inactive serine/threonine-protein kinase At1g67470;^Eukaryota; Viridiplantae; Streptophyta; Embryophyta; Tracheophyta; Spermatophyta; Magnoliophyta; eudicotyledons; Gunneridae; Pentapetalae; rosids; malvids; Brassicales; Brassicaceae; Camelineae; Arabidopsis	.
comp3438_c0_seq1,comp3438_c0_seq2	-14.6373	2.7296	5.035e-12	2.84265e-10	.	.
comp4581_c0_seq1	-14.864	2.72934	9.85335e-11	4.79302e-09	sp|Q5R8D8|DNJC7_PONAB^Q5R8D8^Q:2385-835,H:29-459^27.66%ID^E:3e-35^RecName: Full=DnaJ homolog subfamily C member 7;^Eukaryota; Metazoa; Chordata; Craniata; Vertebrata; Euteleostomi; Mammalia; Eutheria; Euarchontoglires; Primates; Haplorrhini; Catarrhini; Hominidae; Pongo	.
comp2669_c0_seq1,comp2669_c0_seq2	-15.0985	2.72642	3.21162e-09	1.3074e-07	sp|Q9ZW24|GSTU7_ARATH^Q9ZW24^Q:72-392,H:4-110^65.42%ID^E:2e-45^RecName: Full=Glutathione S-transferase U7;^Eukaryota; Viridiplantae; Streptophyta; Embryophyta; Tracheophyta; Spermatophyta; Magnoliophyta; eudicotyledons; Gunneridae; Pentapetalae; rosids; malvids; Brassicales; Brassicaceae; Camelineae; Arabidopsis	.
comp12302_c0_seq1	-14.8542	2.72388	9.85335e-11	4.79302e-09	.	.
comp7164_c0_seq1	-14.6407	2.72293	7.50074e-12	4.12972e-10	sp|Q84RR2|ARI2_ARATH^Q84RR2^Q:601-2211,H:1-531^61.62%ID^E:0^RecName: Full=Probable E3 ubiquitin-protein ligase ARI2;^Eukaryota; Viridiplantae; Streptophyta; Embryophyta; Tracheophyta; Spermatophyta; Magnoliophyta; eudicotyledons; Gunneridae; Pentapetalae; rosids; malvids; Brassicales; Brassicaceae; Camelineae; Arabidopsis	.
comp6747_c0_seq1	-12.4849	2.72156	2.07724e-29	4.25269e-27	sp|P27875|AGS_AGRRH^P27875^Q:361-1548,H:1-396^100%ID^E:0^RecName: Full=Agropine synthesis cyclase;^Bacteria; Proteobacteria; Alphaproteobacteria; Rhizobiales; Rhizobiaceae; Rhizobium/Agrobacterium group; Agrobacterium	.
comp7799_c0_seq1	-14.9382	2.7193	5.23183e-10	2.34482e-08	sp|Q7XBH4|MYB4_ORYSJ^Q7XBH4^Q:95-442,H:1-116^87.93%ID^E:2e-71^RecName: Full=Myb-related protein Myb4;^Eukaryota; Viridiplantae; Streptophyta; Embryophyta; Tracheophyta; Spermatophyta; Magnoliophyta; Liliopsida; Poales; Poaceae; BEP clade; Ehrhartoideae; Oryzeae; Oryza	.
comp1270_c0_seq1	-13.2162	2.71723	1.03346e-22	1.40747e-20	sp|Q9M6N7|AMT2_ARATH^Q9M6N7^Q:1-1254,H:70-475^71.19%ID^E:3e-173^RecName: Full=Ammonium transporter 2;^Eukaryota; Viridiplantae; Streptophyta; Embryophyta; Tracheophyta; Spermatophyta; Magnoliophyta; eudicotyledons; Gunneridae; Pentapetalae; rosids; malvids; Brassicales; Brassicaceae; Camelineae; Arabidopsis	.
comp10492_c0_seq1	-13.5296	2.71591	5.41191e-20	6.11908e-18	.	.
comp6278_c0_seq1	-14.4807	2.71383	1.41984e-12	8.44577e-11	sp|O49508|FB237_ARATH^O49508^Q:24-1079,H:6-380^36.2%ID^E:2e-64^RecName: Full=F-box protein At4g18380;^Eukaryota; Viridiplantae; Streptophyta; Embryophyta; Tracheophyta; Spermatophyta; Magnoliophyta; eudicotyledons; Gunneridae; Pentapetalae; rosids; malvids; Brassicales; Brassicaceae; Camelineae; Arabidopsis	.
comp9589_c0_seq1	-15.6747	2.71312	3.38229e-07	1.02844e-05	sp|P93147|C81E1_GLYEC^P93147^Q:193-1575,H:49-490^44.42%ID^E:5e-135^RecName: Full=Isoflavone 2'-hydroxylase;^Eukaryota; Viridiplantae; Streptophyta; Embryophyta; Tracheophyta; Spermatophyta; Magnoliophyta; eudicotyledons; Gunneridae; Pentapetalae; rosids; fabids; Fabales; Fabaceae; Papilionoideae; Galegeae; Glycyrrhiza	.
comp14354_c0_seq1	-15.3443	2.71025	3.8587e-08	1.36639e-06	.	.
comp5321_c0_seq1	-14.3266	2.70594	6.72103e-14	4.67744e-12	sp|Q9XIE2|AB36G_ARATH^Q9XIE2^Q:232-4674,H:16-1469^73%ID^E:0^RecName: Full=ABC transporter G family member 36;^Eukaryota; Viridiplantae; Streptophyta; Embryophyta; Tracheophyta; Spermatophyta; Magnoliophyta; eudicotyledons; Gunneridae; Pentapetalae; rosids; malvids; Brassicales; Brassicaceae; Camelineae; Arabidopsis	.
comp11465_c0_seq1	-15.8148	2.70286	3.6134e-06	9.2024e-05	.	.
comp5115_c1_seq1	-13.236	2.70167	3.03245e-22	3.95945e-20	.	.
comp8442_c0_seq1	-12.3693	2.69938	3.43576e-30	7.31818e-28	sp|Q9SYF0|GLIP2_ARATH^Q9SYF0^Q:1170-166,H:37-375^53.69%ID^E:1e-122^RecName: Full=GDSL esterase/lipase 2;^Eukaryota; Viridiplantae; Streptophyta; Embryophyta; Tracheophyta; Spermatophyta; Magnoliophyta; eudicotyledons; Gunneridae; Pentapetalae; rosids; malvids; Brassicales; Brassicaceae; Camelineae; Arabidopsis	.
comp9007_c0_seq1	-12.7599	2.69857	1.71346e-26	2.96161e-24	sp|Q38857|XTH22_ARATH^Q38857^Q:129-1,H:9-48^62.79%ID^E:1e-08^RecName: Full=Xyloglucan endotransglucosylase/hydrolase protein 22;^Eukaryota; Viridiplantae; Streptophyta; Embryophyta; Tracheophyta; Spermatophyta; Magnoliophyta; eudicotyledons; Gunneridae; Pentapetalae; rosids; malvids; Brassicales; Brassicaceae; Camelineae; Arabidopsis	GO:0048046^cellular_component^apoplast`GO:0005618^cellular_component^cell wall`GO:0005794^cellular_component^Golgi apparatus`GO:0004553^molecular_function^hydrolase activity, hydrolyzing O-glycosyl compounds`GO:0016762^molecular_function^xyloglucan:xyloglucosyl transferase activity`GO:0006073^biological_process^cellular glucan metabolic process`GO:0009664^biological_process^plant-type cell wall o…
comp13834_c0_seq1	-13.8085	2.69033	3.7912e-17	3.46834e-15	sp|Q8GWA1|NDA1_ARATH^Q8GWA1^Q:2-772,H:255-510^75.1%ID^E:6e-126^RecName: Full=Internal alternative NAD(P)H-ubiquinone oxidoreductase A1, mitochondrial;^Eukaryota; Viridiplantae; Streptophyta; Embryophyta; Tracheophyta; Spermatophyta; Magnoliophyta; eudicotyledons; Gunneridae; Pentapetalae; rosids; malvids; Brassicales; Brassicaceae; Camelineae; Arabidopsis	.
comp4505_c0_seq1,comp4505_c0_seq2,comp4505_c0_seq3	-13.026	2.68842	7.96201e-24	1.14997e-21	sp|P43210|HEM2_SOYBN^P43210^Q:588-944,H:103-221^95.8%ID^E:4e-72^RecName: Full=Delta-aminolevulinic acid dehydratase, chloroplastic;^Eukaryota; Viridiplantae; Streptophyta; Embryophyta; Tracheophyta; Spermatophyta; Magnoliophyta; eudicotyledons; Gunneridae; Pentapetalae; rosids; fabids; Fabales; Fabaceae; Papilionoideae; Phaseoleae; Glycine; Soja	.
comp5211_c1_seq1	-14.3579	2.68476	2.06364e-13	1.35775e-11	sp|O49255|NAC29_ARATH^O49255^Q:291-151,H:9-55^87.23%ID^E:9e-24^RecName: Full=NAC transcription factor 29;^Eukaryota; Viridiplantae; Streptophyta; Embryophyta; Tracheophyta; Spermatophyta; Magnoliophyta; eudicotyledons; Gunneridae; Pentapetalae; rosids; malvids; Brassicales; Brassicaceae; Camelineae; Arabidopsis	GO:0005634^cellular_component^nucleus`GO:0003677^molecular_function^DNA binding`GO:0003700^molecular_function^sequence-specific DNA binding transcription factor activity`GO:0009908^biological_process^flower development`GO:0010150^biological_process^leaf senescence`GO:0009825^biological_process^multidimensional cell growth`GO:0006351^biological_process^transcription, DNA-templated
comp7462_c0_seq1	-15.3212	2.68437	2.46256e-08	8.9531e-07	.	.
comp5748_c0_seq1	-13.2693	2.67952	2.01701e-21	2.48004e-19	sp|Q4R5D9|YTHD2_MACFA^Q4R5D9^Q:2708-1353,H:50-571^30.71%ID^E:6e-55^RecName: Full=YTH domain-containing family protein 2;^Eukaryota; Metazoa; Chordata; Craniata; Vertebrata; Euteleostomi; Mammalia; Eutheria; Euarchontoglires; Primates; Haplorrhini; Catarrhini; Cercopithecidae; Cercopithecinae; Macaca	.
comp807_c0_seq1,comp807_c0_seq2	-12.7685	2.67502	5.27381e-26	8.72225e-24	sp|Q94KB7|MLO6_ARATH^Q94KB7^Q:265-1893,H:7-581^61.54%ID^E:0^RecName: Full=MLO-like protein 6;^Eukaryota; Viridiplantae; Streptophyta; Embryophyta; Tracheophyta; Spermatophyta; Magnoliophyta; eudicotyledons; Gunneridae; Pentapetalae; rosids; malvids; Brassicales; Brassicaceae; Camelineae; Arabidopsis	.
comp4106_c0_seq1,comp4106_c0_seq2	-14.0884	2.67409	7.52479e-15	5.69749e-13	sp|P49082|GPA1_LOTJA^P49082^Q:2047-3339,H:28-374^27.15%ID^E:7e-37^RecName: Full=Guanine nucleotide-binding protein alpha-1 subunit;^Eukaryota; Viridiplantae; Streptophyta; Embryophyta; Tracheophyta; Spermatophyta; Magnoliophyta; eudicotyledons; Gunneridae; Pentapetalae; rosids; fabids; Fabales; Fabaceae; Papilionoideae; Loteae; Lotus	.
comp7879_c0_seq1	-13.8062	2.67243	5.23651e-17	4.75958e-15	.	.
comp4012_c0_seq1,comp4012_c0_seq2	-13.1423	2.6683	1.49925e-22	2.01368e-20	sp|P27450|CX32_ARATH^P27450^Q:269-751,H:229-394^54.82%ID^E:9e-57^RecName: Full=Probable serine/threonine-protein kinase Cx32, chloroplastic;^Eukaryota; Viridiplantae; Streptophyta; Embryophyta; Tracheophyta; Spermatophyta; Magnoliophyta; eudicotyledons; Gunneridae; Pentapetalae; rosids; malvids; Brassicales; Brassicaceae; Camelineae; Arabidopsis	.
comp11098_c0_seq1	-15.6767	2.66157	1.77799e-06	4.75792e-05	sp|P0C2F6|RNHX1_ARATH^P0C2F6^Q:229-774,H:7-193^26.56%ID^E:1e-10^RecName: Full=Putative ribonuclease H protein At1g65750;^Eukaryota; Viridiplantae; Streptophyta; Embryophyta; Tracheophyta; Spermatophyta; Magnoliophyta; eudicotyledons; Gunneridae; Pentapetalae; rosids; malvids; Brassicales; Brassicaceae; Camelineae; Arabidopsis	GO:0046872^molecular_function^metal ion binding`GO:0003676^molecular_function^nucleic acid binding`GO:0004523^molecular_function^RNA-DNA hybrid ribonuclease activity
comp13340_c0_seq1	-12.5437	2.6558	1.2168e-27	2.22152e-25	.	.
comp12399_c0_seq1	-15.5145	2.65383	1.78635e-07	5.69013e-06	sp|Q9S7U5|HSFA8_ARATH^Q9S7U5^Q:1425-304,H:1-368^42.11%ID^E:5e-71^RecName: Full=Heat stress transcription factor A-8;^Eukaryota; Viridiplantae; Streptophyta; Embryophyta; Tracheophyta; Spermatophyta; Magnoliophyta; eudicotyledons; Gunneridae; Pentapetalae; rosids; malvids; Brassicales; Brassicaceae; Camelineae; Arabidopsis	.
comp5596_c0_seq1	-11.4639	2.65163	4.83063e-37	1.41964e-34	sp|Q9LSQ6|PBP1_ARATH^Q9LSQ6^Q:434-147,H:11-109^70.71%ID^E:6e-30^RecName: Full=Calcium-binding protein PBP1;^Eukaryota; Viridiplantae; Streptophyta; Embryophyta; Tracheophyta; Spermatophyta; Magnoliophyta; eudicotyledons; Gunneridae; Pentapetalae; rosids; malvids; Brassicales; Brassicaceae; Camelineae; Arabidopsis	.
comp5214_c0_seq1	-13.1793	2.64904	4.97586e-22	6.32084e-20	sp|Q9R1B9|SLIT2_MOUSE^Q9R1B9^Q:683-381,H:1328-1433^28.7%ID^E:1e-05^RecName: Full=Slit homolog 2 protein;^Eukaryota; Metazoa; Chordata; Craniata; Vertebrata; Euteleostomi; Mammalia; Eutheria; Euarchontoglires; Glires; Rodentia; Sciurognathi; Muroidea; Muridae; Murinae; Mus; Mus	.
comp9817_c0_seq1	-13.8892	2.64662	5.03092e-16	4.16027e-14	sp|Q948U0|RBOHA_SOLTU^Q948U0^Q:1-1464,H:475-963^83.44%ID^E:0^RecName: Full=Respiratory burst oxidase homolog protein A;^Eukaryota; Viridiplantae; Streptophyta; Embryophyta; Tracheophyta; Spermatophyta; Magnoliophyta; eudicotyledons; Gunneridae; Pentapetalae; asterids; lamiids; Solanales; Solanaceae; Solanoideae; Solaneae; Solanum	.
comp18392_c0_seq1	-14.2748	2.6402	1.38637e-13	9.25142e-12	.	.
comp3434_c0_seq1,comp3434_c0_seq2	-15.2926	2.63856	7.8106e-08	2.65434e-06	sp|Q9FIW5|NAC94_ARATH^Q9FIW5^Q:1039-635,H:18-151^59.26%ID^E:7e-49^RecName: Full=Putative NAC domain-containing protein 94;^Eukaryota; Viridiplantae; Streptophyta; Embryophyta; Tracheophyta; Spermatophyta; Magnoliophyta; eudicotyledons; Gunneridae; Pentapetalae; rosids; malvids; Brassicales; Brassicaceae; Camelineae; Arabidopsis	.
comp9442_c0_seq1	-13.5067	2.6257	6.79878e-19	7.15041e-17	sp|Q9M0M5|SCL13_ARATH^Q9M0M5^Q:2129-558,H:19-527^59.51%ID^E:0^RecName: Full=Scarecrow-like protein 13;^Eukaryota; Viridiplantae; Streptophyta; Embryophyta; Tracheophyta; Spermatophyta; Magnoliophyta; eudicotyledons; Gunneridae; Pentapetalae; rosids; malvids; Brassicales; Brassicaceae; Camelineae; Arabidopsis	.
comp12692_c0_seq1	-15.4109	2.61894	2.31818e-07	7.27975e-06	sp|Q93WV4|WRK71_ARATH^Q93WV4^Q:535-278,H:123-208^87.21%ID^E:9e-45^RecName: Full=Probable WRKY transcription factor 71;^Eukaryota; Viridiplantae; Streptophyta; Embryophyta; Tracheophyta; Spermatophyta; Magnoliophyta; eudicotyledons; Gunneridae; Pentapetalae; rosids; malvids; Brassicales; Brassicaceae; Camelineae; Arabidopsis	.
comp10978_c0_seq1	-15.3881	2.61216	1.48169e-07	4.83287e-06	sp|Q76CU2|PDR1_TOBAC^Q76CU2^Q:1307-3,H:989-1423^77.47%ID^E:0^RecName: Full=Pleiotropic drug resistance protein 1;^Eukaryota; Viridiplantae; Streptophyta; Embryophyta; Tracheophyta; Spermatophyta; Magnoliophyta; eudicotyledons; Gunneridae; Pentapetalae; asterids; lamiids; Solanales; Solanaceae; Nicotianoideae; Nicotianeae; Nicotiana	.
comp8800_c0_seq1	-14.6827	2.60483	5.51868e-11	2.78241e-09	sp|Q9SND9|Y3028_ARATH^Q9SND9^Q:45-1367,H:4-440^34.9%ID^E:7e-77^RecName: Full=Uncharacterized acetyltransferase At3g50280;^Eukaryota; Viridiplantae; Streptophyta; Embryophyta; Tracheophyta; Spermatophyta; Magnoliophyta; eudicotyledons; Gunneridae; Pentapetalae; rosids; malvids; Brassicales; Brassicaceae; Camelineae; Arabidopsis	.
comp15092_c0_seq1	-14.1331	2.59169	8.62895e-14	5.90775e-12	sp|Q9LYT3|TT12_ARATH^Q9LYT3^Q:454-2,H:190-342^42.48%ID^E:5e-26^RecName: Full=Protein TRANSPARENT TESTA 12;^Eukaryota; Viridiplantae; Streptophyta; Embryophyta; Tracheophyta; Spermatophyta; Magnoliophyta; eudicotyledons; Gunneridae; Pentapetalae; rosids; malvids; Brassicales; Brassicaceae; Camelineae; Arabidopsis	.
comp6030_c0_seq1	-13.6137	2.58044	1.24389e-17	1.20045e-15	sp|Q5J907|TCTP_ELAGV^Q5J907^Q:537-67,H:12-168^87.26%ID^E:3e-87^RecName: Full=Translationally-controlled tumor protein homolog;^Eukaryota; Viridiplantae; Streptophyta; Embryophyta; Tracheophyta; Spermatophyta; Magnoliophyta; Liliopsida; Arecaceae; Arecoideae; Cocoseae; Elaeidinae; Elaeis	.
comp4925_c0_seq1	-14.5034	2.57816	1.4147e-11	7.6296e-10	sp|Q8GXE9|HA22J_ARATH^Q8GXE9^Q:805-1278,H:1-158^58.23%ID^E:4e-63^RecName: Full=HVA22-like protein j;^Eukaryota; Viridiplantae; Streptophyta; Embryophyta; Tracheophyta; Spermatophyta; Magnoliophyta; eudicotyledons; Gunneridae; Pentapetalae; rosids; malvids; Brassicales; Brassicaceae; Camelineae; Arabidopsis	.
comp5828_c0_seq1	-15.0349	2.5762	4.92336e-09	1.97562e-07	.	.
comp5445_c0_seq1	-12.749	2.56516	3.51064e-24	5.19501e-22	sp|Q9SVG9|CML42_ARATH^Q9SVG9^Q:230-724,H:33-191^61.31%ID^E:2e-52^RecName: Full=Calcium-binding protein CML42;^Eukaryota; Viridiplantae; Streptophyta; Embryophyta; Tracheophyta; Spermatophyta; Magnoliophyta; eudicotyledons; Gunneridae; Pentapetalae; rosids; malvids; Brassicales; Brassicaceae; Camelineae; Arabidopsis	.
comp16378_c0_seq1	-13.9298	2.56282	7.10586e-15	5.39969e-13	.	.
comp8489_c0_seq1	-13.6165	2.56091	2.28945e-17	2.14092e-15	sp|Q66HG4|GALM_RAT^Q66HG4^Q:322-1347,H:2-339^42.15%ID^E:1e-85^RecName: Full=Aldose 1-epimerase;^Eukaryota; Metazoa; Chordata; Craniata; Vertebrata; Euteleostomi; Mammalia; Eutheria; Euarchontoglires; Glires; Rodentia; Sciurognathi; Muroidea; Muridae; Murinae; Rattus	.
comp1875_c0_seq1,comp1875_c0_seq2	-15.3076	2.55369	1.86749e-07	5.93962e-06	.	.
comp6681_c0_seq1	-13.5494	2.54034	1.76204e-17	1.67747e-15	.	.
comp12991_c0_seq1	-11.0727	2.53082	4.88091e-37	1.41964e-34	sp|Q43497|MDAR_SOLLC^Q43497^Q:134-1435,H:1-433^86.41%ID^E:0^RecName: Full=Monodehydroascorbate reductase;^Eukaryota; Viridiplantae; Streptophyta; Embryophyta; Tracheophyta; Spermatophyta; Magnoliophyta; eudicotyledons; Gunneridae; Pentapetalae; asterids; lamiids; Solanales; Solanaceae; Solanoideae; Solaneae; Solanum; Lycopersicon	.
comp3041_c0_seq1	-14.2458	2.53053	5.69882e-13	3.57652e-11	sp|P43273|TGA2_ARATH^P43273^Q:774-97,H:121-317^28.38%ID^E:2e-15^RecName: Full=Transcription factor TGA2;^Eukaryota; Viridiplantae; Streptophyta; Embryophyta; Tracheophyta; Spermatophyta; Magnoliophyta; eudicotyledons; Gunneridae; Pentapetalae; rosids; malvids; Brassicales; Brassicaceae; Camelineae; Arabidopsis	.
comp7788_c0_seq1	-12.1643	2.5133	2.50912e-28	4.78822e-26	sp|Q9FM19|HIR1_ARATH^Q9FM19^Q:239-1087,H:1-283^90.81%ID^E:9e-180^RecName: Full=Hypersensitive-induced response protein 1;^Eukaryota; Viridiplantae; Streptophyta; Embryophyta; Tracheophyta; Spermatophyta; Magnoliophyta; eudicotyledons; Gunneridae; Pentapetalae; rosids; malvids; Brassicales; Brassicaceae; Camelineae; Arabidopsis	.
comp9926_c0_seq1	-15.3233	2.5127	2.8852e-07	8.86237e-06	.	.
comp3364_c0_seq1,comp3364_c0_seq2	-13.1149	2.5099	2.02315e-20	2.33126e-18	sp|Q9LYT3|TT12_ARATH^Q9LYT3^Q:3-512,H:336-505^45.29%ID^E:1e-40^RecName: Full=Protein TRANSPARENT TESTA 12;^Eukaryota; Viridiplantae; Streptophyta; Embryophyta; Tracheophyta; Spermatophyta; Magnoliophyta; eudicotyledons; Gunneridae; Pentapetalae; rosids; malvids; Brassicales; Brassicaceae; Camelineae; Arabidopsis	.
comp1279_c0_seq1,comp1279_c0_seq2	-13.7551	2.50806	9.49042e-16	7.6676e-14	sp|A6P6V9|CBDAS_CANSA^A6P6V9^Q:1373-552,H:255-538^40.41%ID^E:8e-57^RecName: Full=Cannabidiolic acid synthase;^Eukaryota; Viridiplantae; Streptophyta; Embryophyta; Tracheophyta; Spermatophyta; Magnoliophyta; eudicotyledons; Gunneridae; Pentapetalae; rosids; fabids; Rosales; Cannabaceae; Cannabis	.
comp14571_c0_seq1	-14.7024	2.50489	7.73998e-10	3.36869e-08	sp|P05332|YP20_BACLI^P05332^Q:340-792,H:9-161^32.47%ID^E:2e-16^RecName: Full=Uncharacterized N-acetyltransferase p20;^Bacteria; Firmicutes; Bacilli; Bacillales; Bacillaceae; Bacillus	.
comp4332_c0_seq1,comp4332_c0_seq2,comp4332_c0_seq3	-14.4659	2.50369	3.97802e-11	2.03357e-09	.	.
comp5017_c0_seq1	-12.8524	2.49862	1.6077e-22	2.1389e-20	sp|Q9ZSD4|SY121_ARATH^Q9ZSD4^Q:1204-296,H:1-309^74.11%ID^E:2e-147^RecName: Full=Syntaxin-121;^Eukaryota; Viridiplantae; Streptophyta; Embryophyta; Tracheophyta; Spermatophyta; Magnoliophyta; eudicotyledons; Gunneridae; Pentapetalae; rosids; malvids; Brassicales; Brassicaceae; Camelineae; Arabidopsis	.
comp4663_c0_seq1,comp4663_c0_seq2,comp4663_c0_seq3	-9.9571	2.49737	1.79757e-42	6.82978e-40	sp|Q05431|APX1_ARATH^Q05431^Q:282-1031,H:1-250^85.6%ID^E:1e-136^RecName: Full=L-ascorbate peroxidase 1, cytosolic;^Eukaryota; Viridiplantae; Streptophyta; Embryophyta; Tracheophyta; Spermatophyta; Magnoliophyta; eudicotyledons; Gunneridae; Pentapetalae; rosids; malvids; Brassicales; Brassicaceae; Camelineae; Arabidopsis	.
comp10432_c0_seq1	-15.3374	2.49729	4.45456e-07	1.32956e-05	sp|Q9XIV8|PERN1_TOBAC^Q9XIV8^Q:826-47,H:70-330^70.99%ID^E:9e-125^RecName: Full=Peroxidase N1;^Eukaryota; Viridiplantae; Streptophyta; Embryophyta; Tracheophyta; Spermatophyta; Magnoliophyta; eudicotyledons; Gunneridae; Pentapetalae; asterids; lamiids; Solanales; Solanaceae; Nicotianoideae; Nicotianeae; Nicotiana	.
comp8385_c0_seq1	-11.8244	2.49497	1.26412e-30	2.70624e-28	sp|Q9M1E2|PTR37_ARATH^Q9M1E2^Q:253-1962,H:3-555^44.33%ID^E:1e-143^RecName: Full=Protein NRT1/ PTR FAMILY 2.7;^Eukaryota; Viridiplantae; Streptophyta; Embryophyta; Tracheophyta; Spermatophyta; Magnoliophyta; eudicotyledons; Gunneridae; Pentapetalae; rosids; malvids; Brassicales; Brassicaceae; Camelineae; Arabidopsis	.
comp3198_c0_seq1,comp3198_c0_seq2	-14.3001	2.49442	5.02158e-12	2.83888e-10	.	.
comp9055_c0_seq1	-14.2109	2.49425	1.08788e-12	6.61098e-11	sp|Q08507|ACCO3_PETHY^Q08507^Q:706-296,H:175-308^88.32%ID^E:5e-77^RecName: Full=1-aminocyclopropane-1-carboxylate oxidase 3;^Eukaryota; Viridiplantae; Streptophyta; Embryophyta; Tracheophyta; Spermatophyta; Magnoliophyta; eudicotyledons; Gunneridae; Pentapetalae; asterids; lamiids; Solanales; Solanaceae; Petunioideae; Petunia	.
comp18754_c0_seq1	-14.2678	2.48811	2.42975e-12	1.40952e-10	.	.
comp664_c0_seq1,comp664_c0_seq2	-14.8154	2.48026	4.47115e-09	1.79929e-07	sp|Q99685|MGLL_HUMAN^Q99685^Q:392-1243,H:22-293^29.37%ID^E:7e-18^RecName: Full=Monoglyceride lipase;^Eukaryota; Metazoa; Chordata; Craniata; Vertebrata; Euteleostomi; Mammalia; Eutheria; Euarchontoglires; Primates; Haplorrhini; Catarrhini; Hominidae; Homo	.
comp887_c0_seq1	-15.3601	2.47446	6.87239e-07	1.9838e-05	sp|O14197|YDQ4_SCHPO^O14197^Q:425-1666,H:15-447^20.18%ID^E:2e-12^RecName: Full=Uncharacterized transporter C5D6.04;^Eukaryota; Fungi; Dikarya; Ascomycota; Taphrinomycotina; Schizosaccharomycetes; Schizosaccharomycetales; Schizosaccharomycetaceae; Schizosaccharomyces	.
comp9427_c0_seq1	-14.3885	2.45819	2.4277e-11	1.26559e-09	sp|O19071|MGAT2_PIG^O19071^Q:863-1867,H:105-445^33.61%ID^E:7e-48^RecName: Full=Alpha-1,6-mannosyl-glycoprotein 2-beta-N-acetylglucosaminyltransferase;^Eukaryota; Metazoa; Chordata; Craniata; Vertebrata; Euteleostomi; Mammalia; Eutheria; Laurasiatheria; Cetartiodactyla; Suina; Suidae; Sus	.
comp10569_c0_seq1	-14.5965	2.45558	4.47945e-10	2.02266e-08	.	.
comp4403_c0_seq1	-14.8746	2.44277	8.0724e-09	3.14645e-07	sp|Q9XID3|Y1343_ARATH^Q9XID3^Q:359-2818,H:27-829^57.84%ID^E:0^RecName: Full=G-type lectin S-receptor-like serine/threonine-protein kinase At1g34300;^Eukaryota; Viridiplantae; Streptophyta; Embryophyta; Tracheophyta; Spermatophyta; Magnoliophyta; eudicotyledons; Gunneridae; Pentapetalae; rosids; malvids; Brassicales; Brassicaceae; Camelineae; Arabidopsis	.
comp10940_c0_seq1	-13.4625	2.44008	7.64353e-17	6.79709e-15	sp|P47924|RIBA1_ARATH^P47924^Q:1923-316,H:1-531^73.08%ID^E:0^RecName: Full=Bifunctional riboflavin biosynthesis protein RIBA 1, chloroplastic;^Eukaryota; Viridiplantae; Streptophyta; Embryophyta; Tracheophyta; Spermatophyta; Magnoliophyta; eudicotyledons; Gunneridae; Pentapetalae; rosids; malvids; Brassicales; Brassicaceae; Camelineae; Arabidopsis	.
comp4714_c0_seq1	-15.1649	2.4389	1.48751e-07	4.8481e-06	sp|Q39224|SRG1_ARATH^Q39224^Q:1002-133,H:67-358^56.16%ID^E:3e-107^RecName: Full=Protein SRG1;^Eukaryota; Viridiplantae; Streptophyta; Embryophyta; Tracheophyta; Spermatophyta; Magnoliophyta; eudicotyledons; Gunneridae; Pentapetalae; rosids; malvids; Brassicales; Brassicaceae; Camelineae; Arabidopsis	.
comp6940_c0_seq1	-12.6889	2.4386	7.06359e-23	9.70358e-21	sp|Q8RQD1|GLND_AZOBR^Q8RQD1^Q:501-743,H:844-924^40.74%ID^E:1e-07^RecName: Full=Bifunctional uridylyltransferase/uridylyl-removing enzyme;^Bacteria; Proteobacteria; Alphaproteobacteria; Rhodospirillales; Rhodospirillaceae; Azospirillum	.
comp6025_c0_seq1	-12.4584	2.43512	1.32734e-24	1.99927e-22	sp|Q56XJ7|Y4276_ARATH^Q56XJ7^Q:551-300,H:123-204^36.9%ID^E:1e-09^RecName: Full=Uncharacterized protein At4g22758;^Eukaryota; Viridiplantae; Streptophyta; Embryophyta; Tracheophyta; Spermatophyta; Magnoliophyta; eudicotyledons; Gunneridae; Pentapetalae; rosids; malvids; Brassicales; Brassicaceae; Camelineae; Arabidopsis	.
comp7205_c0_seq1	-14.0659	2.43251	8.33551e-13	5.14703e-11	sp|Q9LYT3|TT12_ARATH^Q9LYT3^Q:421-2,H:51-190^40%ID^E:1e-26^RecName: Full=Protein TRANSPARENT TESTA 12;^Eukaryota; Viridiplantae; Streptophyta; Embryophyta; Tracheophyta; Spermatophyta; Magnoliophyta; eudicotyledons; Gunneridae; Pentapetalae; rosids; malvids; Brassicales; Brassicaceae; Camelineae; Arabidopsis	.
comp12498_c0_seq1	-14.7627	2.43014	2.01256e-09	8.3459e-08	sp|P98204|ALA1_ARATH^P98204^Q:951-2693,H:31-612^72.73%ID^E:0^RecName: Full=Phospholipid-transporting ATPase 1;^Eukaryota; Viridiplantae; Streptophyta; Embryophyta; Tracheophyta; Spermatophyta; Magnoliophyta; eudicotyledons; Gunneridae; Pentapetalae; rosids; malvids; Brassicales; Brassicaceae; Camelineae; Arabidopsis	.
comp3627_c0_seq1	-11.1562	2.42718	5.53949e-34	1.45107e-31	sp|Q9XIF8|GSTUG_ARATH^Q9XIF8^Q:1-414,H:22-159^59.29%ID^E:3e-39^RecName: Full=Glutathione S-transferase U16;^Eukaryota; Viridiplantae; Streptophyta; Embryophyta; Tracheophyta; Spermatophyta; Magnoliophyta; eudicotyledons; Gunneridae; Pentapetalae; rosids; malvids; Brassicales; Brassicaceae; Camelineae; Arabidopsis	.
comp6432_c0_seq1	-13.8786	2.42681	6.38015e-14	4.4623e-12	sp|Q9SGS5|Y1607_ARATH^Q9SGS5^Q:1787-1218,H:57-243^32.52%ID^E:3e-09^RecName: Full=Uncharacterized protein At1g76070;^Eukaryota; Viridiplantae; Streptophyta; Embryophyta; Tracheophyta; Spermatophyta; Magnoliophyta; eudicotyledons; Gunneridae; Pentapetalae; rosids; malvids; Brassicales; Brassicaceae; Camelineae; Arabidopsis	.
comp6606_c0_seq1	-13.2509	2.4202	2.70328e-18	2.72095e-16	sp|Q06850|CDPK1_ARATH^Q06850^Q:2040-265,H:1-606^77.58%ID^E:0^RecName: Full=Calcium-dependent protein kinase 1;^Eukaryota; Viridiplantae; Streptophyta; Embryophyta; Tracheophyta; Spermatophyta; Magnoliophyta; eudicotyledons; Gunneridae; Pentapetalae; rosids; malvids; Brassicales; Brassicaceae; Camelineae; Arabidopsis	.
comp11808_c0_seq1	-14.8023	2.41899	6.66201e-09	2.62829e-07	sp|Q8LGD5|MKS1_ARATH^Q8LGD5^Q:590-363,H:21-95^42.11%ID^E:5e-09^RecName: Full=Protein MKS1;^Eukaryota; Viridiplantae; Streptophyta; Embryophyta; Tracheophyta; Spermatophyta; Magnoliophyta; eudicotyledons; Gunneridae; Pentapetalae; rosids; malvids; Brassicales; Brassicaceae; Camelineae; Arabidopsis	.
comp6653_c0_seq1	-14.8754	2.41856	8.0724e-09	3.14645e-07	sp|Q99PI5|LPIN2_MOUSE^Q99PI5^Q:846-7,H:468-752^33.66%ID^E:3e-36^RecName: Full=Phosphatidate phosphatase LPIN2;^Eukaryota; Metazoa; Chordata; Craniata; Vertebrata; Euteleostomi; Mammalia; Eutheria; Euarchontoglires; Glires; Rodentia; Sciurognathi; Muroidea; Muridae; Murinae; Mus; Mus	.
comp11767_c0_seq1	-13.0672	2.41624	2.22387e-19	2.4235e-17	sp|Q9LIK5|CML11_ARATH^Q9LIK5^Q:765-328,H:28-173^84.93%ID^E:3e-84^RecName: Full=Calmodulin-like protein 11;^Eukaryota; Viridiplantae; Streptophyta; Embryophyta; Tracheophyta; Spermatophyta; Magnoliophyta; eudicotyledons; Gunneridae; Pentapetalae; rosids; malvids; Brassicales; Brassicaceae; Camelineae; Arabidopsis	.
comp12493_c0_seq1	-14.038	2.41146	5.9352e-13	3.70282e-11	sp|Q8GYY1|HSFA3_ARATH^Q8GYY1^Q:414-175,H:33-114^75.61%ID^E:2e-34^RecName: Full=Heat stress transcription factor A-3;^Eukaryota; Viridiplantae; Streptophyta; Embryophyta; Tracheophyta; Spermatophyta; Magnoliophyta; eudicotyledons; Gunneridae; Pentapetalae; rosids; malvids; Brassicales; Brassicaceae; Camelineae; Arabidopsis	.
comp11127_c0_seq1	-15.3677	2.4112	1.63149e-06	4.40502e-05	sp|Q9SQ80|G2OX1_PEA^Q9SQ80^Q:1111-119,H:1-326^68.58%ID^E:3e-164^RecName: Full=Gibberellin 2-beta-dioxygenase 1;^Eukaryota; Viridiplantae; Streptophyta; Embryophyta; Tracheophyta; Spermatophyta; Magnoliophyta; eudicotyledons; Gunneridae; Pentapetalae; rosids; fabids; Fabales; Fabaceae; Papilionoideae; Fabeae; Pisum	.
comp7423_c0_seq1	-15.3752	2.40891	1.63149e-06	4.40502e-05	sp|Q9LJW0|PHO19_ARATH^Q9LJW0^Q:2450-132,H:1-791^54.08%ID^E:0^RecName: Full=Phosphate transporter PHO1 homolog 9;^Eukaryota; Viridiplantae; Streptophyta; Embryophyta; Tracheophyta; Spermatophyta; Magnoliophyta; eudicotyledons; Gunneridae; Pentapetalae; rosids; malvids; Brassicales; Brassicaceae; Camelineae; Arabidopsis	.
comp5162_c0_seq1	-9.70154	2.40421	9.91771e-41	3.37314e-38	.	.
comp13980_c0_seq1	-15.1135	2.40307	2.68813e-07	8.29327e-06	sp|Q9LIC6|PR1F3_ARATH^Q9LIC6^Q:703-335,H:48-167^30.89%ID^E:7e-09^RecName: Full=PRA1 family protein F3;^Eukaryota; Viridiplantae; Streptophyta; Embryophyta; Tracheophyta; Spermatophyta; Magnoliophyta; eudicotyledons; Gunneridae; Pentapetalae; rosids; malvids; Brassicales; Brassicaceae; Camelineae; Arabidopsis	.
comp14655_c0_seq1	-15.0916	2.40202	1.7782e-07	5.67705e-06	.	.
comp12045_c0_seq1	-15.4158	2.40201	2.51e-06	6.53035e-05	.	.
comp4783_c0_seq1	-12.2305	2.39474	1.9805e-25	3.11663e-23	sp|Q9XIF8|GSTUG_ARATH^Q9XIF8^Q:25-366,H:120-233^42.98%ID^E:3e-22^RecName: Full=Glutathione S-transferase U16;^Eukaryota; Viridiplantae; Streptophyta; Embryophyta; Tracheophyta; Spermatophyta; Magnoliophyta; eudicotyledons; Gunneridae; Pentapetalae; rosids; malvids; Brassicales; Brassicaceae; Camelineae; Arabidopsis	.
comp6447_c0_seq1	-12.0037	2.3914	2.84566e-27	5.15077e-25	sp|Q8L3R2|CML41_ARATH^Q8L3R2^Q:589-179,H:62-203^51.41%ID^E:9e-36^RecName: Full=Probable calcium-binding protein CML41;^Eukaryota; Viridiplantae; Streptophyta; Embryophyta; Tracheophyta; Spermatophyta; Magnoliophyta; eudicotyledons; Gunneridae; Pentapetalae; rosids; malvids; Brassicales; Brassicaceae; Camelineae; Arabidopsis	.
comp7144_c0_seq1	-12.1525	2.38845	4.83051e-26	8.05225e-24	.	.
comp5617_c0_seq1	-13.8619	2.38392	8.82116e-14	6.0198e-12	sp|Q09893|YAI5_SCHPO^Q09893^Q:1028-468,H:8-186^34.03%ID^E:2e-16^RecName: Full=Uncharacterized protein C24B11.05;^Eukaryota; Fungi; Dikarya; Ascomycota; Taphrinomycotina; Schizosaccharomycetes; Schizosaccharomycetales; Schizosaccharomycetaceae; Schizosaccharomyces	.
comp8343_c0_seq1	-13.4039	2.38279	1.30044e-16	1.1285e-14	sp|Q8L936|CAP16_ARATH^Q8L936^Q:1217-2275,H:1-357^51.67%ID^E:9e-107^RecName: Full=Putative clathrin assembly protein At4g40080;^Eukaryota; Viridiplantae; Streptophyta; Embryophyta; Tracheophyta; Spermatophyta; Magnoliophyta; eudicotyledons; Gunneridae; Pentapetalae; rosids; malvids; Brassicales; Brassicaceae; Camelineae; Arabidopsis	.
comp5841_c0_seq1	-14.3627	2.38002	9.18903e-11	4.52732e-09	sp|B1JPZ5|CDD_YERPY^B1JPZ5^Q:1162-233,H:32-276^36.33%ID^E:1e-40^RecName: Full=Cytidine deaminase;^Bacteria; Proteobacteria; Gammaproteobacteria; Enterobacteriales; Enterobacteriaceae; Yersinia	.
comp6218_c0_seq1	-15.2807	2.37976	4.45456e-07	1.32956e-05	sp|Q9FUT0|GSTU9_ARATH^Q9FUT0^Q:164-817,H:6-227^50.9%ID^E:4e-74^RecName: Full=Glutathione S-transferase U9;^Eukaryota; Viridiplantae; Streptophyta; Embryophyta; Tracheophyta; Spermatophyta; Magnoliophyta; eudicotyledons; Gunneridae; Pentapetalae; rosids; malvids; Brassicales; Brassicaceae; Camelineae; Arabidopsis	.
comp12268_c0_seq1	-13.5042	2.37736	7.69088e-16	6.2738e-14	sp|Q9SAH7|WRK40_ARATH^Q9SAH7^Q:1035-253,H:25-299^40.36%ID^E:2e-59^RecName: Full=Probable WRKY transcription factor 40;^Eukaryota; Viridiplantae; Streptophyta; Embryophyta; Tracheophyta; Spermatophyta; Magnoliophyta; eudicotyledons; Gunneridae; Pentapetalae; rosids; malvids; Brassicales; Brassicaceae; Camelineae; Arabidopsis	.
comp9610_c0_seq1	-14.0165	2.3734	1.47751e-12	8.76248e-11	sp|O49255|NAC29_ARATH^O49255^Q:3-527,H:49-228^65.57%ID^E:6e-78^RecName: Full=NAC transcription factor 29;^Eukaryota; Viridiplantae; Streptophyta; Embryophyta; Tracheophyta; Spermatophyta; Magnoliophyta; eudicotyledons; Gunneridae; Pentapetalae; rosids; malvids; Brassicales; Brassicaceae; Camelineae; Arabidopsis	.
comp6121_c0_seq1	-15.4688	2.37242	2.1509e-06	5.68005e-05	.	.
comp5372_c0_seq1	-10.5421	2.3668	5.63956e-36	1.59626e-33	sp|Q8H0F2|ANGT_GENTR^Q8H0F2^Q:1590-163,H:1-479^63.62%ID^E:0^RecName: Full=Anthocyanin 3'-O-beta-glucosyltransferase;^Eukaryota; Viridiplantae; Streptophyta; Embryophyta; Tracheophyta; Spermatophyta; Magnoliophyta; eudicotyledons; Gunneridae; Pentapetalae; asterids; lamiids; Gentianales; Gentianaceae; Gentianeae; Gentiana	.
comp8388_c0_seq1	-14.4969	2.35848	3.81401e-10	1.73894e-08	sp|P52581|IFRH_LUPAL^P52581^Q:166-1095,H:3-312^82.26%ID^E:0^RecName: Full=Isoflavone reductase homolog;^Eukaryota; Viridiplantae; Streptophyta; Embryophyta; Tracheophyta; Spermatophyta; Magnoliophyta; eudicotyledons; Gunneridae; Pentapetalae; rosids; fabids; Fabales; Fabaceae; Papilionoideae; Genisteae; Lupinus	.
comp10568_c0_seq1	-14.0083	2.35555	1.47751e-12	8.76248e-11	sp|Q2MHE4|HT1_ARATH^Q2MHE4^Q:1325-495,H:73-341^35.69%ID^E:4e-39^RecName: Full=Serine/threonine-protein kinase HT1;^Eukaryota; Viridiplantae; Streptophyta; Embryophyta; Tracheophyta; Spermatophyta; Magnoliophyta; eudicotyledons; Gunneridae; Pentapetalae; rosids; malvids; Brassicales; Brassicaceae; Camelineae; Arabidopsis	.
comp8866_c0_seq1	-10.19	2.3551	2.20661e-37	6.74361e-35	sp|Q96289|ZAT10_ARATH^Q96289^Q:749-9,H:1-219^49.4%ID^E:5e-57^RecName: Full=Zinc finger protein ZAT10;^Eukaryota; Viridiplantae; Streptophyta; Embryophyta; Tracheophyta; Spermatophyta; Magnoliophyta; eudicotyledons; Gunneridae; Pentapetalae; rosids; malvids; Brassicales; Brassicaceae; Camelineae; Arabidopsis	.
comp6328_c0_seq1	-15.1514	2.34853	2.27304e-07	7.14863e-06	sp|Q39065|COPT1_ARATH^Q39065^Q:240-590,H:44-168^39.37%ID^E:8e-21^RecName: Full=Copper transporter 1;^Eukaryota; Viridiplantae; Streptophyta; Embryophyta; Tracheophyta; Spermatophyta; Magnoliophyta; eudicotyledons; Gunneridae; Pentapetalae; rosids; malvids; Brassicales; Brassicaceae; Camelineae; Arabidopsis	.
comp1126_c0_seq1,comp1126_c0_seq2	-14.2837	2.34583	5.52206e-11	2.78241e-09	.	.
comp5854_c0_seq1	-15.2434	2.33838	1.23013e-06	3.38143e-05	.	.
comp9861_c0_seq1	-15.416	2.33049	3.8572e-06	9.71767e-05	sp|C0LGP4|Y3475_ARATH^C0LGP4^Q:747-3470,H:80-1006^36.04%ID^E:5e-164^RecName: Full=Probable LRR receptor-like serine/threonine-protein kinase At3g47570;^Eukaryota; Viridiplantae; Streptophyta; Embryophyta; Tracheophyta; Spermatophyta; Magnoliophyta; eudicotyledons; Gunneridae; Pentapetalae; rosids; malvids; Brassicales; Brassicaceae; Camelineae; Arabidopsis	.
comp15361_c0_seq1	-15.0894	2.32893	2.68813e-07	8.29327e-06	sp|O04887|PME2_CITSI^O04887^Q:3-554,H:328-510^72.83%ID^E:3e-96^RecName: Full=Pectinesterase 2;^Eukaryota; Viridiplantae; Streptophyta; Embryophyta; Tracheophyta; Spermatophyta; Magnoliophyta; eudicotyledons; Gunneridae; Pentapetalae; rosids; malvids; Sapindales; Rutaceae; Citrus	.
comp6337_c0_seq1	-15.0153	2.3235	2.07365e-07	6.55088e-06	sp|C0LGJ1|Y1743_ARATH^C0LGJ1^Q:3647-393,H:6-1090^62.75%ID^E:0^RecName: Full=Probable LRR receptor-like serine/threonine-protein kinase At1g74360;^Eukaryota; Viridiplantae; Streptophyta; Embryophyta; Tracheophyta; Spermatophyta; Magnoliophyta; eudicotyledons; Gunneridae; Pentapetalae; rosids; malvids; Brassicales; Brassicaceae; Camelineae; Arabidopsis	.
comp10747_c0_seq1	-15.1266	2.32157	6.12925e-07	1.78272e-05	sp|P45083|Y1161_HAEIN^P45083^Q:552-274,H:24-116^34.74%ID^E:6e-10^RecName: Full=Putative esterase HI_1161;^Bacteria; Proteobacteria; Gammaproteobacteria; Pasteurellales; Pasteurellaceae; Haemophilus	.
comp8457_c0_seq1	-12.9223	2.31854	3.92642e-19	4.18164e-17	sp|Q6K8R2|CHI6_ORYSJ^Q6K8R2^Q:1358-561,H:6-271^62.78%ID^E:1e-109^RecName: Full=Chitinase 6;^Eukaryota; Viridiplantae; Streptophyta; Embryophyta; Tracheophyta; Spermatophyta; Magnoliophyta; Liliopsida; Poales; Poaceae; BEP clade; Ehrhartoideae; Oryzeae; Oryza	.
comp9316_c0_seq1	-13.7407	2.31561	6.94436e-14	4.81697e-12	sp|Q8H8U5|IN21B_ORYSJ^Q8H8U5^Q:395-1024,H:29-240^68.4%ID^E:5e-98^RecName: Full=Protein IN2-1 homolog B;^Eukaryota; Viridiplantae; Streptophyta; Embryophyta; Tracheophyta; Spermatophyta; Magnoliophyta; Liliopsida; Poales; Poaceae; BEP clade; Ehrhartoideae; Oryzeae; Oryza	.
comp12740_c0_seq1	-12.3411	2.3011	4.35094e-23	6.05599e-21	.	.
comp9584_c0_seq1	-13.6898	2.29755	1.07323e-13	7.24234e-12	sp|Q9ZQ89|UPS2_ARATH^Q9ZQ89^Q:358-1566,H:1-398^73.65%ID^E:0^RecName: Full=Ureide permease 2;^Eukaryota; Viridiplantae; Streptophyta; Embryophyta; Tracheophyta; Spermatophyta; Magnoliophyta; eudicotyledons; Gunneridae; Pentapetalae; rosids; malvids; Brassicales; Brassicaceae; Camelineae; Arabidopsis	.
comp1946_c0_seq1,comp1946_c0_seq2	-14.5512	2.29471	2.5026e-09	1.03172e-07	sp|Q54II8|U553_DICDI^Q54II8^Q:591-100,H:7-181^38.98%ID^E:2e-28^RecName: Full=UPF0553 protein;^Eukaryota; Amoebozoa; Mycetozoa; Dictyosteliida; Dictyostelium	.
comp12584_c0_seq1	-14.8373	2.28505	3.27298e-08	1.16979e-06	sp|P46644|AAT3_ARATH^P46644^Q:161-1489,H:7-449^82.17%ID^E:0^RecName: Full=Aspartate aminotransferase 3, chloroplastic;^Eukaryota; Viridiplantae; Streptophyta; Embryophyta; Tracheophyta; Spermatophyta; Magnoliophyta; eudicotyledons; Gunneridae; Pentapetalae; rosids; malvids; Brassicales; Brassicaceae; Camelineae; Arabidopsis	.
comp795_c0_seq1	-11.4464	2.27985	9.25007e-29	1.80608e-26	sp|P93147|C81E1_GLYEC^P93147^Q:1625-297,H:59-493^47.32%ID^E:5e-142^RecName: Full=Isoflavone 2'-hydroxylase;^Eukaryota; Viridiplantae; Streptophyta; Embryophyta; Tracheophyta; Spermatophyta; Magnoliophyta; eudicotyledons; Gunneridae; Pentapetalae; rosids; fabids; Fabales; Fabaceae; Papilionoideae; Galegeae; Glycyrrhiza	.
comp4108_c0_seq1	-11.3737	2.27892	4.68365e-29	9.31737e-27	sp|Q42600|C84A1_ARATH^Q42600^Q:279-1736,H:39-520^77.78%ID^E:0^RecName: Full=Cytochrome P450 84A1;^Eukaryota; Viridiplantae; Streptophyta; Embryophyta; Tracheophyta; Spermatophyta; Magnoliophyta; eudicotyledons; Gunneridae; Pentapetalae; rosids; malvids; Brassicales; Brassicaceae; Camelineae; Arabidopsis	.
comp1003_c0_seq1	-14.4004	2.27503	8.12082e-10	3.52353e-08	sp|O35678|MGLL_MOUSE^O35678^Q:901-62,H:23-294^29.97%ID^E:8e-24^RecName: Full=Monoglyceride lipase;^Eukaryota; Metazoa; Chordata; Craniata; Vertebrata; Euteleostomi; Mammalia; Eutheria; Euarchontoglires; Glires; Rodentia; Sciurognathi; Muroidea; Muridae; Murinae; Mus; Mus	.
comp11492_c0_seq1	-14.9516	2.27287	1.3846e-07	4.55136e-06	sp|Q9SLD4|ZAT11_ARATH^Q9SLD4^Q:887-360,H:3-173^42.16%ID^E:3e-29^RecName: Full=Zinc finger protein ZAT11;^Eukaryota; Viridiplantae; Streptophyta; Embryophyta; Tracheophyta; Spermatophyta; Magnoliophyta; eudicotyledons; Gunneridae; Pentapetalae; rosids; malvids; Brassicales; Brassicaceae; Camelineae; Arabidopsis	GO:0005634^cellular_component^nucleus`GO:0046872^molecular_function^metal ion binding`GO:0003700^molecular_function^sequence-specific DNA binding transcription factor activity`GO:0006355^biological_process^regulation of transcription, DNA-templated`GO:0010200^biological_process^response to chitin`GO:0006351^biological_process^transcription, DNA-templated
comp11668_c0_seq1	-15.3743	2.27056	3.8572e-06	9.71767e-05	sp|Q84UV8|NEC3_NICLS^Q84UV8^Q:1035-316,H:23-261^63.49%ID^E:3e-101^RecName: Full=Bifunctional monodehydroascorbate reductase and carbonic anhydrase nectarin-3;^Eukaryota; Viridiplantae; Streptophyta; Embryophyta; Tracheophyta; Spermatophyta; Magnoliophyta; eudicotyledons; Gunneridae; Pentapetalae; asterids; lamiids; Solanales; Solanaceae; Nicotianoideae; Nicotianeae; Nicotiana	.
comp5703_c0_seq1	-13.6382	2.26915	7.23571e-14	5.0026e-12	sp|Q9SLC3|ATL41_ARATH^Q9SLC3^Q:225-962,H:1-235^45.21%ID^E:8e-36^RecName: Full=E3 ubiquitin-protein ligase ATL41;^Eukaryota; Viridiplantae; Streptophyta; Embryophyta; Tracheophyta; Spermatophyta; Magnoliophyta; eudicotyledons; Gunneridae; Pentapetalae; rosids; malvids; Brassicales; Brassicaceae; Camelineae; Arabidopsis	.
comp5446_c0_seq1	-12.8268	2.2685	3.15881e-19	3.39846e-17	sp|D2XNR0|FLOT3_MEDTR^D2XNR0^Q:167-1588,H:1-469^76.78%ID^E:0^RecName: Full=Flotillin-like protein 3;^Eukaryota; Viridiplantae; Streptophyta; Embryophyta; Tracheophyta; Spermatophyta; Magnoliophyta; eudicotyledons; Gunneridae; Pentapetalae; rosids; fabids; Fabales; Fabaceae; Papilionoideae; Trifolieae; Medicago	.
comp12597_c0_seq1	-13.2315	2.26773	2.38137e-16	2.00864e-14	.	.
comp585_c0_seq1	-14.9498	2.26736	1.3846e-07	4.55136e-06	sp|Q43870|APS2_ARATH^Q43870^Q:408-1643,H:64-475^84.47%ID^E:0^RecName: Full=ATP sulfurylase 2;^Eukaryota; Viridiplantae; Streptophyta; Embryophyta; Tracheophyta; Spermatophyta; Magnoliophyta; eudicotyledons; Gunneridae; Pentapetalae; rosids; malvids; Brassicales; Brassicaceae; Camelineae; Arabidopsis	.
comp1912_c0_seq1	-14.4376	2.26507	1.67698e-09	7.03732e-08	sp|Q8RY67|WAKLO_ARATH^Q8RY67^Q:711-2696,H:54-706^58.53%ID^E:0^RecName: Full=Wall-associated receptor kinase-like 14;^Eukaryota; Viridiplantae; Streptophyta; Embryophyta; Tracheophyta; Spermatophyta; Magnoliophyta; eudicotyledons; Gunneridae; Pentapetalae; rosids; malvids; Brassicales; Brassicaceae; Camelineae; Arabidopsis	.
comp3354_c0_seq1,comp3354_c0_seq2	-11.815	2.26056	6.26769e-26	1.03255e-23	sp|Q94BT2|AIR12_ARATH^Q94BT2^Q:302-802,H:27-198^35.84%ID^E:4e-21^RecName: Full=Auxin-induced in root cultures protein 12;^Eukaryota; Viridiplantae; Streptophyta; Embryophyta; Tracheophyta; Spermatophyta; Magnoliophyta; eudicotyledons; Gunneridae; Pentapetalae; rosids; malvids; Brassicales; Brassicaceae; Camelineae; Arabidopsis	.
comp13453_c0_seq1	-14.8223	2.2546	8.33284e-08	2.82272e-06	sp|Q8LAD0|PDX2_ARATH^Q8LAD0^Q:210-965,H:1-255^72.55%ID^E:1e-116^RecName: Full=Pyridoxal biosynthesis protein PDX2;^Eukaryota; Viridiplantae; Streptophyta; Embryophyta; Tracheophyta; Spermatophyta; Magnoliophyta; eudicotyledons; Gunneridae; Pentapetalae; rosids; malvids; Brassicales; Brassicaceae; Camelineae; Arabidopsis	.
comp5377_c0_seq1	-14.5636	2.2543	5.30327e-09	2.11799e-07	sp|Q9LQU5|NUD18_ARATH^Q9LQU5^Q:619-152,H:1-157^63.12%ID^E:3e-61^RecName: Full=Nudix hydrolase 18, mitochondrial;^Eukaryota; Viridiplantae; Streptophyta; Embryophyta; Tracheophyta; Spermatophyta; Magnoliophyta; eudicotyledons; Gunneridae; Pentapetalae; rosids; malvids; Brassicales; Brassicaceae; Camelineae; Arabidopsis	.
comp5850_c0_seq1	-15.2265	2.24963	1.87198e-06	4.9936e-05	sp|Q55874|Y103_SYNY3^Q55874^Q:992-2068,H:18-364^25.14%ID^E:3e-15^RecName: Full=Uncharacterized protein sll0103;^Bacteria; Cyanobacteria; Oscillatoriophycideae; Chroococcales; Synechocystis	.
comp14192_c0_seq1	-13.8077	2.24906	1.56216e-12	9.16305e-11	.	.
comp497_c0_seq1,comp497_c0_seq2	-15.0412	2.24761	6.93445e-07	1.99763e-05	sp|Q8GV43|PLCD6_ARATH^Q8GV43^Q:93-1187,H:246-612^65.49%ID^E:3e-167^RecName: Full=Phosphoinositide phospholipase C 6;^Eukaryota; Viridiplantae; Streptophyta; Embryophyta; Tracheophyta; Spermatophyta; Magnoliophyta; eudicotyledons; Gunneridae; Pentapetalae; rosids; malvids; Brassicales; Brassicaceae; Camelineae; Arabidopsis	.
comp3648_c0_seq1,comp3648_c0_seq2,comp3648_c0_seq3	-11.9033	2.24733	4.74686e-25	7.30636e-23	sp|Q8S8P5|WRK33_ARATH^Q8S8P5^Q:501-58,H:169-328^58.13%ID^E:1e-46^RecName: Full=Probable WRKY transcription factor 33;^Eukaryota; Viridiplantae; Streptophyta; Embryophyta; Tracheophyta; Spermatophyta; Magnoliophyta; eudicotyledons; Gunneridae; Pentapetalae; rosids; malvids; Brassicales; Brassicaceae; Camelineae; Arabidopsis	.
comp6374_c0_seq1	-15.1616	2.23855	1.39263e-06	3.78921e-05	.	.
comp818_c0_seq1,comp818_c0_seq2	-14.8817	2.23446	1.59603e-07	5.1619e-06	sp|Q8VXX5|SKS1_ARATH^Q8VXX5^Q:56-1093,H:220-564^70.81%ID^E:2e-179^RecName: Full=Monocopper oxidase-like protein SKS1;^Eukaryota; Viridiplantae; Streptophyta; Embryophyta; Tracheophyta; Spermatophyta; Magnoliophyta; eudicotyledons; Gunneridae; Pentapetalae; rosids; malvids; Brassicales; Brassicaceae; Camelineae; Arabidopsis	.
comp10272_c0_seq1	-13.6277	2.234	9.75726e-14	6.6158e-12	sp|Q8RXX9|ATL6_ARATH^Q8RXX9^Q:402-1415,H:42-345^46.67%ID^E:7e-73^RecName: Full=E3 ubiquitin-protein ligase ATL6;^Eukaryota; Viridiplantae; Streptophyta; Embryophyta; Tracheophyta; Spermatophyta; Magnoliophyta; eudicotyledons; Gunneridae; Pentapetalae; rosids; malvids; Brassicales; Brassicaceae; Camelineae; Arabidopsis	.
comp7208_c0_seq1	-13.6127	2.23288	1.19062e-13	7.98304e-12	sp|P48147|PPCE_HUMAN^P48147^Q:2483-324,H:4-709^56.37%ID^E:0^RecName: Full=Prolyl endopeptidase;^Eukaryota; Metazoa; Chordata; Craniata; Vertebrata; Euteleostomi; Mammalia; Eutheria; Euarchontoglires; Primates; Haplorrhini; Catarrhini; Hominidae; Homo	.
comp18263_c0_seq1	-14.4091	2.22845	1.1671e-09	4.94191e-08	sp|Q9LFT9|RAH1E_ARATH^Q9LFT9^Q:208-2,H:1-69^98.55%ID^E:7e-40^RecName: Full=Ras-related protein RABH1e;^Eukaryota; Viridiplantae; Streptophyta; Embryophyta; Tracheophyta; Spermatophyta; Magnoliophyta; eudicotyledons; Gunneridae; Pentapetalae; rosids; malvids; Brassicales; Brassicaceae; Camelineae; Arabidopsis	GO:0000139^cellular_component^Golgi membrane`GO:0005525^molecular_function^GTP binding`GO:0015031^biological_process^protein transport`GO:0007264^biological_process^small GTPase mediated signal transduction`GO:0016192^biological_process^vesicle-mediated transport
comp674_c0_seq1	-14.7483	2.22666	3.83522e-08	1.35921e-06	sp|Q56YU0|AL2C4_ARATH^Q56YU0^Q:239-1732,H:3-501^70.54%ID^E:0^RecName: Full=Aldehyde dehydrogenase family 2 member C4;^Eukaryota; Viridiplantae; Streptophyta; Embryophyta; Tracheophyta; Spermatophyta; Magnoliophyta; eudicotyledons; Gunneridae; Pentapetalae; rosids; malvids; Brassicales; Brassicaceae; Camelineae; Arabidopsis	.
comp12183_c0_seq1	-11.9751	2.22418	4.60608e-24	6.76852e-22	sp|E7C196|MER_ERYCB^E7C196^Q:76-1044,H:1-327^56.67%ID^E:1e-128^RecName: Full=Methylecgonone reductase;^Eukaryota; Viridiplantae; Streptophyta; Embryophyta; Tracheophyta; Spermatophyta; Magnoliophyta; eudicotyledons; Gunneridae; Pentapetalae; rosids; fabids; Malpighiales; Erythroxylaceae; Erythroxylum	.
comp2209_c0_seq1,comp2209_c0_seq2	-13.4798	2.22367	2.11877e-14	1.5433e-12	sp|Q5REX3|ZFR_PONAB^Q5REX3^Q:710-967,H:321-407^37.36%ID^E:6e-11^RecName: Full=Zinc finger RNA-binding protein;^Eukaryota; Metazoa; Chordata; Craniata; Vertebrata; Euteleostomi; Mammalia; Eutheria; Euarchontoglires; Primates; Haplorrhini; Catarrhini; Hominidae; Pongo	.
comp8715_c0_seq1	-14.0729	2.22036	4.20991e-11	2.14431e-09	.	.
comp6619_c0_seq1	-15.0105	2.21937	4.64099e-07	1.38032e-05	.	.
comp16557_c0_seq1	-14.6233	2.21706	2.37183e-08	8.66057e-07	.	.
comp5661_c0_seq1	-14.1906	2.21451	1.63006e-10	7.74156e-09	sp|Q8L936|CAP16_ARATH^Q8L936^Q:286-1113,H:14-298^40.97%ID^E:2e-48^RecName: Full=Putative clathrin assembly protein At4g40080;^Eukaryota; Viridiplantae; Streptophyta; Embryophyta; Tracheophyta; Spermatophyta; Magnoliophyta; eudicotyledons; Gunneridae; Pentapetalae; rosids; malvids; Brassicales; Brassicaceae; Camelineae; Arabidopsis	.
comp3966_c0_seq1	-13.6974	2.21051	4.88622e-13	3.09416e-11	sp|Q9M6N7|AMT2_ARATH^Q9M6N7^Q:320-559,H:1-80^86.25%ID^E:8e-42^RecName: Full=Ammonium transporter 2;^Eukaryota; Viridiplantae; Streptophyta; Embryophyta; Tracheophyta; Spermatophyta; Magnoliophyta; eudicotyledons; Gunneridae; Pentapetalae; rosids; malvids; Brassicales; Brassicaceae; Camelineae; Arabidopsis	GO:0016021^cellular_component^integral component of membrane`GO:0005886^cellular_component^plasma membrane`GO:0009506^cellular_component^plasmodesma`GO:0015398^molecular_function^high affinity secondary active ammonium transmembrane transporter activity`GO:0015696^biological_process^ammonium transport`GO:0009624^biological_process^response to nematode
comp4112_c0_seq1,comp4112_c0_seq2,comp4112_c0_seq3	-13.7904	2.21024	1.56216e-12	9.16305e-11	sp|Q9SS44|TF2B2_ARATH^Q9SS44^Q:1083-154,H:1-312^77%ID^E:7e-157^RecName: Full=Transcription initiation factor IIB-2;^Eukaryota; Viridiplantae; Streptophyta; Embryophyta; Tracheophyta; Spermatophyta; Magnoliophyta; eudicotyledons; Gunneridae; Pentapetalae; rosids; malvids; Brassicales; Brassicaceae; Camelineae; Arabidopsis	.
comp14071_c0_seq1	-10.9405	2.20938	6.06431e-30	1.27242e-27	sp|P82353|NLTP2_PRUAR^P82353^Q:358-561,H:1-68^72.06%ID^E:1e-30^RecName: Full=Non-specific lipid-transfer protein 2;^Eukaryota; Viridiplantae; Streptophyta; Embryophyta; Tracheophyta; Spermatophyta; Magnoliophyta; eudicotyledons; Gunneridae; Pentapetalae; rosids; fabids; Rosales; Rosaceae; Maloideae; Amygdaleae; Prunus	GO:0008289^molecular_function^lipid binding`GO:0006810^biological_process^transport
comp2864_c0_seq1,comp2864_c0_seq2	-14.0471	2.20719	6.94094e-11	3.46896e-09	sp|O22230|HSFB3_ARATH^O22230^Q:339-992,H:12-244^52.77%ID^E:2e-61^RecName: Full=Heat stress transcription factor B-3;^Eukaryota; Viridiplantae; Streptophyta; Embryophyta; Tracheophyta; Spermatophyta; Magnoliophyta; eudicotyledons; Gunneridae; Pentapetalae; rosids; malvids; Brassicales; Brassicaceae; Camelineae; Arabidopsis	.
comp7666_c0_seq1	-13.7637	2.20654	1.87362e-12	1.09443e-10	sp|Q9FN67|Y5133_ARATH^Q9FN67^Q:1392-52,H:10-456^62.44%ID^E:0^RecName: Full=BTB/POZ domain-containing protein At5g41330;^Eukaryota; Viridiplantae; Streptophyta; Embryophyta; Tracheophyta; Spermatophyta; Magnoliophyta; eudicotyledons; Gunneridae; Pentapetalae; rosids; malvids; Brassicales; Brassicaceae; Camelineae; Arabidopsis	.
comp2236_c0_seq1,comp2236_c0_seq2	-14.2456	2.20598	6.48207e-10	2.85658e-08	.	.
comp16832_c0_seq1	-13.7677	2.20537	1.87362e-12	1.09443e-10	sp|P05332|YP20_BACLI^P05332^Q:634-155,H:9-172^31.93%ID^E:3e-17^RecName: Full=Uncharacterized N-acetyltransferase p20;^Bacteria; Firmicutes; Bacilli; Bacillales; Bacillaceae; Bacillus	.
comp879_c0_seq1,comp879_c0_seq2	-11.9682	2.20525	7.70479e-24	1.11664e-21	.	.
comp10995_c0_seq1	-13.5952	2.20403	2.58372e-13	1.6764e-11	sp|Q9ZT66|E134_MAIZE^Q9ZT66^Q:1018-458,H:28-214^44.5%ID^E:8e-41^RecName: Full=Endo-1,3;1,4-beta-D-glucanase;^Eukaryota; Viridiplantae; Streptophyta; Embryophyta; Tracheophyta; Spermatophyta; Magnoliophyta; Liliopsida; Poales; Poaceae; PACMAD clade; Panicoideae; Andropogoneae; Zea	.
comp1127_c0_seq1	-14.9924	2.20266	4.64099e-07	1.38032e-05	sp|O64806|ACA7_ARATH^O64806^Q:2312-1695,H:811-1015^79.61%ID^E:6e-96^RecName: Full=Putative calcium-transporting ATPase 7, plasma membrane-type;^Eukaryota; Viridiplantae; Streptophyta; Embryophyta; Tracheophyta; Spermatophyta; Magnoliophyta; eudicotyledons; Gunneridae; Pentapetalae; rosids; malvids; Brassicales; Brassicaceae; Camelineae; Arabidopsis	.
comp11908_c0_seq1	-15.2461	2.20234	2.8456e-06	7.3898e-05	sp|O32107|YUID_BACSU^O32107^Q:558-151,H:3-149^47.62%ID^E:2e-29^RecName: Full=Uncharacterized membrane protein YuiD;^Bacteria; Firmicutes; Bacilli; Bacillales; Bacillaceae; Bacillus	.
comp14611_c0_seq1	-13.3504	2.20055	8.72748e-15	6.57273e-13	sp|Q9LMA8|TI10A_ARATH^Q9LMA8^Q:651-1,H:4-226^40.68%ID^E:2e-37^RecName: Full=Protein TIFY 10A;^Eukaryota; Viridiplantae; Streptophyta; Embryophyta; Tracheophyta; Spermatophyta; Magnoliophyta; eudicotyledons; Gunneridae; Pentapetalae; rosids; malvids; Brassicales; Brassicaceae; Camelineae; Arabidopsis	.
comp2037_c0_seq1,comp2037_c0_seq2	-13.756	2.19584	1.37756e-12	8.26416e-11	sp|Q8LA14|PSK6_ARATH^Q8LA14^Q:851-973,H:40-80^63.41%ID^E:2e-11^RecName: Full=Putative phytosulfokines 6;^Eukaryota; Viridiplantae; Streptophyta; Embryophyta; Tracheophyta; Spermatophyta; Magnoliophyta; eudicotyledons; Gunneridae; Pentapetalae; rosids; malvids; Brassicales; Brassicaceae; Camelineae; Arabidopsis	.
comp4175_c0_seq1,comp4175_c0_seq2	-14.7165	2.19112	6.45574e-08	2.21533e-06	sp|Q9LYS2|AB10C_ARATH^Q9LYS2^Q:805-5133,H:2-1420^65.41%ID^E:0^RecName: Full=ABC transporter C family member 10;^Eukaryota; Viridiplantae; Streptophyta; Embryophyta; Tracheophyta; Spermatophyta; Magnoliophyta; eudicotyledons; Gunneridae; Pentapetalae; rosids; malvids; Brassicales; Brassicaceae; Camelineae; Arabidopsis	.
comp8473_c0_seq1	-14.791	2.19016	1.22719e-07	4.06565e-06	sp|Q94KB7|MLO6_ARATH^Q94KB7^Q:175-1962,H:8-583^60.73%ID^E:0^RecName: Full=MLO-like protein 6;^Eukaryota; Viridiplantae; Streptophyta; Embryophyta; Tracheophyta; Spermatophyta; Magnoliophyta; eudicotyledons; Gunneridae; Pentapetalae; rosids; malvids; Brassicales; Brassicaceae; Camelineae; Arabidopsis	.
comp2717_c1_seq1,comp2717_c1_seq2	-12.3665	2.18889	6.0532e-21	7.27315e-19	.	.
comp7440_c0_seq1	-13.6882	2.18654	1.07009e-12	6.52165e-11	sp|O23429|VA724_ARATH^O23429^Q:154-816,H:1-222^83.78%ID^E:3e-123^RecName: Full=Vesicle-associated membrane protein 724;^Eukaryota; Viridiplantae; Streptophyta; Embryophyta; Tracheophyta; Spermatophyta; Magnoliophyta; eudicotyledons; Gunneridae; Pentapetalae; rosids; malvids; Brassicales; Brassicaceae; Camelineae; Arabidopsis	.
comp3790_c0_seq1	-9.64173	2.18394	1.26485e-34	3.39769e-32	sp|Q6V4H0|10HGO_CATRO^Q6V4H0^Q:191-1255,H:3-357^65.63%ID^E:2e-150^RecName: Full=8-hydroxygeraniol dehydrogenase;^Eukaryota; Viridiplantae; Streptophyta; Embryophyta; Tracheophyta; Spermatophyta; Magnoliophyta; eudicotyledons; Gunneridae; Pentapetalae; asterids; lamiids; Gentianales; Apocynaceae; Rauvolfioideae; Vinceae; Catharanthus	.
comp8162_c0_seq1	-12.354	2.18332	7.38578e-21	8.74966e-19	sp|Q9SVS8|G3OX3_ARATH^Q9SVS8^Q:237-1091,H:44-323^27.27%ID^E:7e-20^RecName: Full=Gibberellin 3-beta-dioxygenase 3;^Eukaryota; Viridiplantae; Streptophyta; Embryophyta; Tracheophyta; Spermatophyta; Magnoliophyta; eudicotyledons; Gunneridae; Pentapetalae; rosids; malvids; Brassicales; Brassicaceae; Camelineae; Arabidopsis	.
comp6150_c0_seq1	-13.4732	2.18038	7.93516e-14	5.44159e-12	sp|Q9LXE3|PUB28_ARATH^Q9LXE3^Q:195-1451,H:2-409^45.15%ID^E:1e-89^RecName: Full=U-box domain-containing protein 28;^Eukaryota; Viridiplantae; Streptophyta; Embryophyta; Tracheophyta; Spermatophyta; Magnoliophyta; eudicotyledons; Gunneridae; Pentapetalae; rosids; malvids; Brassicales; Brassicaceae; Camelineae; Arabidopsis	.
comp5584_c0_seq1	-13.8693	2.17819	8.59901e-12	4.71593e-10	sp|Q9T076|ENL2_ARATH^Q9T076^Q:892-584,H:30-132^59.22%ID^E:4e-34^RecName: Full=Early nodulin-like protein 2;^Eukaryota; Viridiplantae; Streptophyta; Embryophyta; Tracheophyta; Spermatophyta; Magnoliophyta; eudicotyledons; Gunneridae; Pentapetalae; rosids; malvids; Brassicales; Brassicaceae; Camelineae; Arabidopsis	.
comp9567_c0_seq1	-14.9244	2.17692	5.20091e-07	1.52959e-05	.	.
comp541_c0_seq1	-14.4247	2.17574	3.45976e-09	1.403e-07	.	.
comp13692_c0_seq1	-12.4738	2.17559	5.8534e-20	6.60056e-18	sp|P13087|MIRA_SYNDU^P13087^Q:126-704,H:11-216^42.86%ID^E:7e-36^RecName: Full=Miraculin;^Eukaryota; Viridiplantae; Streptophyta; Embryophyta; Tracheophyta; Spermatophyta; Magnoliophyta; eudicotyledons; Gunneridae; Pentapetalae; asterids; Ericales; Sapotaceae; Synsepalum	.
comp3281_c0_seq1,comp3281_c0_seq2	-14.7191	2.17466	9.43546e-08	3.16321e-06	sp|Q8LGG8|USPAL_ARATH^Q8LGG8^Q:627-343,H:69-163^33.68%ID^E:1e-11^RecName: Full=Universal stress protein A-like protein;^Eukaryota; Viridiplantae; Streptophyta; Embryophyta; Tracheophyta; Spermatophyta; Magnoliophyta; eudicotyledons; Gunneridae; Pentapetalae; rosids; malvids; Brassicales; Brassicaceae; Camelineae; Arabidopsis	.
comp7845_c0_seq1	-11.5673	2.17052	1.25775e-25	2.00926e-23	sp|Q9FWA3|6GPD3_ARATH^Q9FWA3^Q:153-1598,H:5-486^89.42%ID^E:0^RecName: Full=6-phosphogluconate dehydrogenase, decarboxylating 3;^Eukaryota; Viridiplantae; Streptophyta; Embryophyta; Tracheophyta; Spermatophyta; Magnoliophyta; eudicotyledons; Gunneridae; Pentapetalae; rosids; malvids; Brassicales; Brassicaceae; Camelineae; Arabidopsis	.
comp6178_c0_seq1	-14.0743	2.16834	1.86612e-10	8.7641e-09	sp|Q66L49|SCMC1_DANRE^Q66L49^Q:1639-284,H:18-475^40.22%ID^E:7e-98^RecName: Full=Calcium-binding mitochondrial carrier protein SCaMC-1;^Eukaryota; Metazoa; Chordata; Craniata; Vertebrata; Euteleostomi; Actinopterygii; Neopterygii; Teleostei; Ostariophysi; Cypriniformes; Cyprinidae; Danio	.
comp7277_c0_seq1	-15.001	2.15833	6.93445e-07	1.99763e-05	sp|Q9LMI0|TPS7_ARATH^Q9LMI0^Q:12-566,H:23-205^73.51%ID^E:1e-81^RecName: Full=Probable alpha,alpha-trehalose-phosphate synthase [UDP-forming] 7;^Eukaryota; Viridiplantae; Streptophyta; Embryophyta; Tracheophyta; Spermatophyta; Magnoliophyta; eudicotyledons; Gunneridae; Pentapetalae; rosids; malvids; Brassicales; Brassicaceae; Camelineae; Arabidopsis	.
comp3689_c0_seq1	-11.3013	2.15475	7.71469e-27	1.36706e-24	sp|Q9XIF8|GSTUG_ARATH^Q9XIF8^Q:794-114,H:1-227^52.84%ID^E:7e-71^RecName: Full=Glutathione S-transferase U16;^Eukaryota; Viridiplantae; Streptophyta; Embryophyta; Tracheophyta; Spermatophyta; Magnoliophyta; eudicotyledons; Gunneridae; Pentapetalae; rosids; malvids; Brassicales; Brassicaceae; Camelineae; Arabidopsis	.
comp12661_c0_seq1	-14.8164	2.14931	2.65628e-07	8.20701e-06	sp|A3BI11|ZIP8_ORYSJ^A3BI11^Q:1194-199,H:30-390^52.76%ID^E:1e-113^RecName: Full=Zinc transporter 8;^Eukaryota; Viridiplantae; Streptophyta; Embryophyta; Tracheophyta; Spermatophyta; Magnoliophyta; Liliopsida; Poales; Poaceae; BEP clade; Ehrhartoideae; Oryzeae; Oryza	.
comp9595_c0_seq1	-14.0359	2.14887	9.65246e-11	4.70616e-09	sp|Q38910|XTH23_ARATH^Q38910^Q:235-2,H:102-179^84.62%ID^E:2e-43^RecName: Full=Probable xyloglucan endotransglucosylase/hydrolase protein 23;^Eukaryota; Viridiplantae; Streptophyta; Embryophyta; Tracheophyta; Spermatophyta; Magnoliophyta; eudicotyledons; Gunneridae; Pentapetalae; rosids; malvids; Brassicales; Brassicaceae; Camelineae; Arabidopsis	GO:0048046^cellular_component^apoplast`GO:0005618^cellular_component^cell wall`GO:0005794^cellular_component^Golgi apparatus`GO:0004553^molecular_function^hydrolase activity, hydrolyzing O-glycosyl compounds`GO:0016762^molecular_function^xyloglucan:xyloglucosyl transferase activity`GO:0006073^biological_process^cellular glucan metabolic process
comp4308_c1_seq1,comp4308_c1_seq2	-12.9162	2.14262	6.55343e-17	5.88052e-15	sp|Q8VZG8|Y4885_ARATH^Q8VZG8^Q:3069-241,H:54-1045^44.82%ID^E:0^RecName: Full=Probable LRR receptor-like serine/threonine-protein kinase At4g08850;^Eukaryota; Viridiplantae; Streptophyta; Embryophyta; Tracheophyta; Spermatophyta; Magnoliophyta; eudicotyledons; Gunneridae; Pentapetalae; rosids; malvids; Brassicales; Brassicaceae; Camelineae; Arabidopsis	.
comp614_c0_seq1	-14.0953	2.13815	5.01101e-10	2.25303e-08	sp|O48915|NDR1_ARATH^O48915^Q:681-232,H:20-173^46.79%ID^E:6e-36^RecName: Full=Protein NDR1;^Eukaryota; Viridiplantae; Streptophyta; Embryophyta; Tracheophyta; Spermatophyta; Magnoliophyta; eudicotyledons; Gunneridae; Pentapetalae; rosids; malvids; Brassicales; Brassicaceae; Camelineae; Arabidopsis	.
comp3807_c0_seq1,comp3807_c0_seq2,comp3807_c0_seq3	-12.8068	2.13588	2.66231e-17	2.4677e-15	sp|Q39023|MPK3_ARATH^Q39023^Q:1618-407,H:1-369^76.54%ID^E:0^RecName: Full=Mitogen-activated protein kinase 3;^Eukaryota; Viridiplantae; Streptophyta; Embryophyta; Tracheophyta; Spermatophyta; Magnoliophyta; eudicotyledons; Gunneridae; Pentapetalae; rosids; malvids; Brassicales; Brassicaceae; Camelineae; Arabidopsis	.
comp4222_c0_seq1,comp4222_c0_seq2,comp4222_c0_seq3	-12.6661	2.13178	4.71491e-18	4.66776e-16	sp|Q9SV07|ASAT1_ARATH^Q9SV07^Q:358-158,H:275-341^52.24%ID^E:2e-15^RecName: Full=Acyl-CoA--sterol O-acyltransferase 1;^Eukaryota; Viridiplantae; Streptophyta; Embryophyta; Tracheophyta; Spermatophyta; Magnoliophyta; eudicotyledons; Gunneridae; Pentapetalae; rosids; malvids; Brassicales; Brassicaceae; Camelineae; Arabidopsis	GO:0016021^cellular_component^integral component of membrane`GO:0005515^molecular_function^protein binding`GO:0016746^molecular_function^transferase activity, transferring acyl groups`GO:0016127^biological_process^sterol catabolic process`GO:0034434^biological_process^sterol esterification
comp5804_c0_seq1	-11.4986	2.12838	4.49046e-25	6.98822e-23	sp|P37822|AROG_SOLTU^P37822^Q:1436-3,H:1-468^82.08%ID^E:0^RecName: Full=Phospho-2-dehydro-3-deoxyheptonate aldolase 2, chloroplastic;^Eukaryota; Viridiplantae; Streptophyta; Embryophyta; Tracheophyta; Spermatophyta; Magnoliophyta; eudicotyledons; Gunneridae; Pentapetalae; asterids; lamiids; Solanales; Solanaceae; Solanoideae; Solaneae; Solanum	.
comp6787_c0_seq1	-14.914	2.12747	5.20091e-07	1.52959e-05	sp|O48786|C734A_ARATH^O48786^Q:115-1539,H:33-515^40.29%ID^E:9e-114^RecName: Full=Cytochrome P450 734A1;^Eukaryota; Viridiplantae; Streptophyta; Embryophyta; Tracheophyta; Spermatophyta; Magnoliophyta; eudicotyledons; Gunneridae; Pentapetalae; rosids; malvids; Brassicales; Brassicaceae; Camelineae; Arabidopsis	.
comp6863_c0_seq1	-14.2952	2.12731	5.10776e-09	2.04378e-07	sp|Q8L706|SYT5_ARATH^Q8L706^Q:1735-2451,H:266-549^28.07%ID^E:2e-21^RecName: Full=Synaptotagmin-5;^Eukaryota; Viridiplantae; Streptophyta; Embryophyta; Tracheophyta; Spermatophyta; Magnoliophyta; eudicotyledons; Gunneridae; Pentapetalae; rosids; malvids; Brassicales; Brassicaceae; Camelineae; Arabidopsis	.
comp4767_c0_seq1	-14.8194	2.12346	2.65628e-07	8.20701e-06	sp|P13087|MIRA_SYNDU^P13087^Q:115-654,H:33-216^47.06%ID^E:9e-46^RecName: Full=Miraculin;^Eukaryota; Viridiplantae; Streptophyta; Embryophyta; Tracheophyta; Spermatophyta; Magnoliophyta; eudicotyledons; Gunneridae; Pentapetalae; asterids; Ericales; Sapotaceae; Synsepalum	.
comp10093_c0_seq1	-13.9177	2.1232	7.85278e-11	3.9147e-09	sp|P98204|ALA1_ARATH^P98204^Q:1920-247,H:611-1152^69.18%ID^E:0^RecName: Full=Phospholipid-transporting ATPase 1;^Eukaryota; Viridiplantae; Streptophyta; Embryophyta; Tracheophyta; Spermatophyta; Magnoliophyta; eudicotyledons; Gunneridae; Pentapetalae; rosids; malvids; Brassicales; Brassicaceae; Camelineae; Arabidopsis	.
comp11165_c0_seq1	-13.2339	2.12255	1.37373e-14	1.0182e-12	.	.
comp16445_c0_seq1	-15.0687	2.12167	2.29974e-06	6.00925e-05	.	.
comp1421_c0_seq1	-14.7348	2.12082	2.01166e-07	6.37892e-06	sp|C0LGK4|Y2165_ARATH^C0LGK4^Q:457-828,H:693-819^56.15%ID^E:1e-33^RecName: Full=Probable LRR receptor-like serine/threonine-protein kinase At2g16250;^Eukaryota; Viridiplantae; Streptophyta; Embryophyta; Tracheophyta; Spermatophyta; Magnoliophyta; eudicotyledons; Gunneridae; Pentapetalae; rosids; malvids; Brassicales; Brassicaceae; Camelineae; Arabidopsis	.
comp8703_c0_seq1	-13.0324	2.11368	1.35154e-15	1.08159e-13	sp|P17859|AMYA_VIGMU^P17859^Q:1439-180,H:7-421^74.35%ID^E:0^RecName: Full=Alpha-amylase;^Eukaryota; Viridiplantae; Streptophyta; Embryophyta; Tracheophyta; Spermatophyta; Magnoliophyta; eudicotyledons; Gunneridae; Pentapetalae; rosids; fabids; Fabales; Fabaceae; Papilionoideae; Phaseoleae; Vigna	.
comp1910_c0_seq1	-14.4642	2.10756	1.46696e-08	5.49933e-07	sp|Q9LK95|MYB21_ARATH^Q9LK95^Q:141-485,H:20-134^70.43%ID^E:5e-57^RecName: Full=Transcription factor MYB21;^Eukaryota; Viridiplantae; Streptophyta; Embryophyta; Tracheophyta; Spermatophyta; Magnoliophyta; eudicotyledons; Gunneridae; Pentapetalae; rosids; malvids; Brassicales; Brassicaceae; Camelineae; Arabidopsis	.
comp4056_c0_seq1,comp4056_c0_seq2	-13.7095	2.10554	6.4605e-12	3.59453e-10	sp|Q9LUH3|LAL5_ARATH^Q9LUH3^Q:1976-582,H:9-464^60%ID^E:2e-167^RecName: Full=MATE efflux family protein LAL5;^Eukaryota; Viridiplantae; Streptophyta; Embryophyta; Tracheophyta; Spermatophyta; Magnoliophyta; eudicotyledons; Gunneridae; Pentapetalae; rosids; malvids; Brassicales; Brassicaceae; Camelineae; Arabidopsis	.
comp5203_c0_seq1	-10.9977	2.10142	3.17851e-27	5.72865e-25	.	.
comp12696_c0_seq1	-14.9198	2.10112	7.69781e-07	2.18765e-05	sp|Q9C7N2|CAD1_ARATH^Q9C7N2^Q:372-2021,H:15-557^75.45%ID^E:0^RecName: Full=MACPF domain-containing protein CAD1;^Eukaryota; Viridiplantae; Streptophyta; Embryophyta; Tracheophyta; Spermatophyta; Magnoliophyta; eudicotyledons; Gunneridae; Pentapetalae; rosids; malvids; Brassicales; Brassicaceae; Camelineae; Arabidopsis	.
comp10129_c0_seq1	-14.9272	2.09909	7.69781e-07	2.18765e-05	.	.
comp12345_c0_seq1	-14.8803	2.09762	8.40852e-07	2.3816e-05	sp|O80934|Y2766_ARATH^O80934^Q:100-1056,H:18-325^71.16%ID^E:7e-149^RecName: Full=Uncharacterized protein At2g37660, chloroplastic;^Eukaryota; Viridiplantae; Streptophyta; Embryophyta; Tracheophyta; Spermatophyta; Magnoliophyta; eudicotyledons; Gunneridae; Pentapetalae; rosids; malvids; Brassicales; Brassicaceae; Camelineae; Arabidopsis	.
comp5059_c0_seq1	-15.0341	2.09655	1.54377e-06	4.18693e-05	sp|Q9MA90|PNC1_ARATH^Q9MA90^Q:372-1328,H:1-320^72.19%ID^E:1e-136^RecName: Full=Peroxisomal adenine nucleotide carrier 1;^Eukaryota; Viridiplantae; Streptophyta; Embryophyta; Tracheophyta; Spermatophyta; Magnoliophyta; eudicotyledons; Gunneridae; Pentapetalae; rosids; malvids; Brassicales; Brassicaceae; Camelineae; Arabidopsis	.
comp5123_c0_seq1	-14.2687	2.09528	3.62344e-09	1.46796e-07	.	.
comp1188_c0_seq1	-13.5208	2.0939	1.32674e-12	7.98201e-11	sp|O06804|GULDH_MYCTU^O06804^Q:197-763,H:5-180^32.28%ID^E:1e-14^RecName: Full=L-gulono-1,4-lactone dehydrogenase;^Bacteria; Actinobacteria; Actinobacteridae; Actinomycetales; Corynebacterineae; Mycobacteriaceae; Mycobacterium; Mycobacterium tuberculosis complex	.
comp4242_c0_seq1,comp4242_c0_seq2,comp4242_c0_seq3,comp4242_c0_seq4,comp4242_c0_seq5,comp4242_c0_seq6	-12.6965	2.08578	2.16259e-17	2.02678e-15	sp|O48837|LRKS2_ARATH^O48837^Q:1941-4370,H:4-826^60.94%ID^E:0^RecName: Full=Receptor like protein kinase S.2;^Eukaryota; Viridiplantae; Streptophyta; Embryophyta; Tracheophyta; Spermatophyta; Magnoliophyta; eudicotyledons; Gunneridae; Pentapetalae; rosids; malvids; Brassicales; Brassicaceae; Camelineae; Arabidopsis	.
comp10575_c0_seq1	-14.5093	2.08386	4.31545e-08	1.52429e-06	sp|Q69ZC8|K1704_MOUSE^Q69ZC8^Q:1687-2154,H:194-340^32.1%ID^E:2e-11^RecName: Full=GPALPP motifs-containing protein 1;^Eukaryota; Metazoa; Chordata; Craniata; Vertebrata; Euteleostomi; Mammalia; Eutheria; Euarchontoglires; Glires; Rodentia; Sciurognathi; Muroidea; Muridae; Murinae; Mus; Mus	.
comp5356_c0_seq1	-9.12037	2.08282	4.26436e-33	1.06417e-30	sp|Q39224|SRG1_ARATH^Q39224^Q:1386-379,H:16-358^39.19%ID^E:4e-69^RecName: Full=Protein SRG1;^Eukaryota; Viridiplantae; Streptophyta; Embryophyta; Tracheophyta; Spermatophyta; Magnoliophyta; eudicotyledons; Gunneridae; Pentapetalae; rosids; malvids; Brassicales; Brassicaceae; Camelineae; Arabidopsis	.
comp6550_c0_seq1	-14.5821	2.08098	8.05605e-08	2.73555e-06	sp|F4KHA8|WTR41_ARATH^F4KHA8^Q:95-1123,H:14-356^51.72%ID^E:3e-117^RecName: Full=WAT1-related protein At5g40230;^Eukaryota; Viridiplantae; Streptophyta; Embryophyta; Tracheophyta; Spermatophyta; Magnoliophyta; eudicotyledons; Gunneridae; Pentapetalae; rosids; malvids; Brassicales; Brassicaceae; Camelineae; Arabidopsis	.
comp7090_c0_seq1	-12.5519	2.07836	3.91968e-18	3.89879e-16	sp|Q9Y169|EXT2_DROME^Q9Y169^Q:1109-390,H:455-694^35.74%ID^E:6e-32^RecName: Full=Exostosin-2;^Eukaryota; Metazoa; Ecdysozoa; Arthropoda; Hexapoda; Insecta; Pterygota; Neoptera; Endopterygota; Diptera; Brachycera; Muscomorpha; Ephydroidea; Drosophilidae; Drosophila; Sophophora	.
comp1005_c0_seq1	-14.2094	2.07744	2.89888e-09	1.18467e-07	sp|Q8S8S7|PUB34_ARATH^Q8S8S7^Q:170-2359,H:52-794^46.74%ID^E:0^RecName: Full=U-box domain-containing protein 34;^Eukaryota; Viridiplantae; Streptophyta; Embryophyta; Tracheophyta; Spermatophyta; Magnoliophyta; eudicotyledons; Gunneridae; Pentapetalae; rosids; malvids; Brassicales; Brassicaceae; Camelineae; Arabidopsis	.
comp2645_c0_seq1,comp2645_c0_seq2	-12.7785	2.06947	1.13988e-16	9.97367e-15	sp|Q9SGN6|NSL1_ARATH^Q9SGN6^Q:184-2004,H:5-610^64.16%ID^E:0^RecName: Full=MACPF domain-containing protein NSL1;^Eukaryota; Viridiplantae; Streptophyta; Embryophyta; Tracheophyta; Spermatophyta; Magnoliophyta; eudicotyledons; Gunneridae; Pentapetalae; rosids; malvids; Brassicales; Brassicaceae; Camelineae; Arabidopsis	.
comp4333_c0_seq1,comp4333_c0_seq2	-14.3134	2.0677	1.42758e-08	5.38523e-07	sp|P29060|CHIA_TOBAC^P29060^Q:1032-244,H:21-283^73.48%ID^E:4e-137^RecName: Full=Acidic endochitinase;^Eukaryota; Viridiplantae; Streptophyta; Embryophyta; Tracheophyta; Spermatophyta; Magnoliophyta; eudicotyledons; Gunneridae; Pentapetalae; asterids; lamiids; Solanales; Solanaceae; Nicotianoideae; Nicotianeae; Nicotiana	.
comp11197_c0_seq1	-14.7581	2.06701	4.27624e-07	1.28635e-05	sp|Q9LP03|PPR73_ARATH^Q9LP03^Q:1643-915,H:391-623^37.45%ID^E:2e-40^RecName: Full=Pentatricopeptide repeat-containing protein At1g43980, mitochondrial;^Eukaryota; Viridiplantae; Streptophyta; Embryophyta; Tracheophyta; Spermatophyta; Magnoliophyta; eudicotyledons; Gunneridae; Pentapetalae; rosids; malvids; Brassicales; Brassicaceae; Camelineae; Arabidopsis	.
comp9314_c0_seq1	-12.1219	2.06527	1.88687e-20	2.18667e-18	.	.
comp6508_c0_seq1	-14.7878	2.06161	6.2269e-07	1.80863e-05	.	.
comp1268_c0_seq1,comp1268_c0_seq2	-14.9358	2.06076	1.13826e-06	3.15822e-05	sp|O49710|HS154_ARATH^O49710^Q:428-156,H:43-134^58.06%ID^E:6e-24^RecName: Full=15.4 kDa class V heat shock protein;^Eukaryota; Viridiplantae; Streptophyta; Embryophyta; Tracheophyta; Spermatophyta; Magnoliophyta; eudicotyledons; Gunneridae; Pentapetalae; rosids; malvids; Brassicales; Brassicaceae; Camelineae; Arabidopsis	GO:0005737^cellular_component^cytoplasm`GO:0006950^biological_process^response to stress
comp6251_c0_seq1	-12.1987	2.06059	6.38478e-20	7.16148e-18	.	.
comp7238_c1_seq1	-12.6626	2.05748	5.41146e-17	4.90802e-15	sp|Q9FKS8|LHT1_ARATH^Q9FKS8^Q:1385-51,H:1-446^81.84%ID^E:0^RecName: Full=Lysine histidine transporter 1;^Eukaryota; Viridiplantae; Streptophyta; Embryophyta; Tracheophyta; Spermatophyta; Magnoliophyta; eudicotyledons; Gunneridae; Pentapetalae; rosids; malvids; Brassicales; Brassicaceae; Camelineae; Arabidopsis	.
comp4501_c0_seq1	-11.5098	2.05714	1.19138e-23	1.71485e-21	sp|P98183|C71DC_CATRO^P98183^Q:228-1328,H:38-403^53.41%ID^E:1e-137^RecName: Full=Tabersonine 16-hydroxylase;^Eukaryota; Viridiplantae; Streptophyta; Embryophyta; Tracheophyta; Spermatophyta; Magnoliophyta; eudicotyledons; Gunneridae; Pentapetalae; asterids; lamiids; Gentianales; Apocynaceae; Rauvolfioideae; Vinceae; Catharanthus	.
comp935_c0_seq1,comp935_c0_seq2	-14.5984	2.0549	1.66854e-07	5.35531e-06	sp|Q9FE20|PBS1_ARATH^Q9FE20^Q:1345-2073,H:18-256^38.78%ID^E:4e-43^RecName: Full=Serine/threonine-protein kinase PBS1;^Eukaryota; Viridiplantae; Streptophyta; Embryophyta; Tracheophyta; Spermatophyta; Magnoliophyta; eudicotyledons; Gunneridae; Pentapetalae; rosids; malvids; Brassicales; Brassicaceae; Camelineae; Arabidopsis	.
comp5426_c0_seq1	-14.3553	2.05257	1.8273e-08	6.7423e-07	sp|Q94AB5|U7E12_ARATH^Q94AB5^Q:34-1248,H:15-420^45.5%ID^E:1e-115^RecName: Full=UDP-glycosyltransferase 76E12;^Eukaryota; Viridiplantae; Streptophyta; Embryophyta; Tracheophyta; Spermatophyta; Magnoliophyta; eudicotyledons; Gunneridae; Pentapetalae; rosids; malvids; Brassicales; Brassicaceae; Camelineae; Arabidopsis	.
comp2211_c0_seq1	-13.8653	2.05151	8.9828e-11	4.43607e-09	sp|Q9SX33|ALA9_ARATH^Q9SX33^Q:506-4012,H:13-1189^75.87%ID^E:0^RecName: Full=Putative phospholipid-transporting ATPase 9;^Eukaryota; Viridiplantae; Streptophyta; Embryophyta; Tracheophyta; Spermatophyta; Magnoliophyta; eudicotyledons; Gunneridae; Pentapetalae; rosids; malvids; Brassicales; Brassicaceae; Camelineae; Arabidopsis	.
comp6513_c0_seq1	-14.9692	2.04678	2.48096e-06	6.45876e-05	.	.
comp6983_c0_seq1	-12.558	2.04531	1.88381e-17	1.78134e-15	sp|Q9T0A0|LACS4_ARATH^Q9T0A0^Q:2470-503,H:3-658^76.37%ID^E:0^RecName: Full=Long chain acyl-CoA synthetase 4;^Eukaryota; Viridiplantae; Streptophyta; Embryophyta; Tracheophyta; Spermatophyta; Magnoliophyta; eudicotyledons; Gunneridae; Pentapetalae; rosids; malvids; Brassicales; Brassicaceae; Camelineae; Arabidopsis	.
comp2363_c0_seq1,comp2363_c0_seq2	-13.3288	2.04162	2.35107e-13	1.53015e-11	.	.
comp5260_c0_seq1	-13.8014	2.03447	1.15052e-10	5.5517e-09	sp|O24160|TGA21_TOBAC^O24160^Q:1774-446,H:4-437^73.94%ID^E:0^RecName: Full=TGACG-sequence-specific DNA-binding protein TGA-2.1;^Eukaryota; Viridiplantae; Streptophyta; Embryophyta; Tracheophyta; Spermatophyta; Magnoliophyta; eudicotyledons; Gunneridae; Pentapetalae; asterids; lamiids; Solanales; Solanaceae; Nicotianoideae; Nicotianeae; Nicotiana	.
comp2222_c0_seq1	-12.2663	2.03408	4.5874e-19	4.87327e-17	sp|Q96520|PER12_ARATH^Q96520^Q:613-1560,H:39-353^66.14%ID^E:3e-147^RecName: Full=Peroxidase 12;^Eukaryota; Viridiplantae; Streptophyta; Embryophyta; Tracheophyta; Spermatophyta; Magnoliophyta; eudicotyledons; Gunneridae; Pentapetalae; rosids; malvids; Brassicales; Brassicaceae; Camelineae; Arabidopsis	.
comp843_c0_seq1	-14.7321	2.02428	9.64464e-07	2.7135e-05	sp|P0C2F6|RNHX1_ARATH^P0C2F6^Q:1300-890,H:1-137^37.23%ID^E:2e-36^RecName: Full=Putative ribonuclease H protein At1g65750;^Eukaryota; Viridiplantae; Streptophyta; Embryophyta; Tracheophyta; Spermatophyta; Magnoliophyta; eudicotyledons; Gunneridae; Pentapetalae; rosids; malvids; Brassicales; Brassicaceae; Camelineae; Arabidopsis	.
comp4013_c0_seq1,comp4013_c0_seq2	-14.6454	2.02085	4.94613e-07	1.45771e-05	sp|Q6R567|RMA1_CAPAN^Q6R567^Q:209-922,H:10-237^58.4%ID^E:1e-87^RecName: Full=E3 ubiquitin-protein ligase RMA1H1;^Eukaryota; Viridiplantae; Streptophyta; Embryophyta; Tracheophyta; Spermatophyta; Magnoliophyta; eudicotyledons; Gunneridae; Pentapetalae; asterids; lamiids; Solanales; Solanaceae; Solanoideae; Capsiceae; Capsicum	.
comp5107_c0_seq1	-14.8732	2.01789	1.80421e-06	4.82503e-05	.	.
comp1797_c0_seq1,comp1797_c0_seq2	-13.9605	2.01155	7.13352e-10	3.11761e-08	.	.
comp7193_c0_seq1	-12.9231	2.01151	6.90272e-15	5.25479e-13	sp|P20144|WUN1_SOLTU^P20144^Q:230-556,H:1-105^67.89%ID^E:6e-44^RecName: Full=Wound-induced protein 1;^Eukaryota; Viridiplantae; Streptophyta; Embryophyta; Tracheophyta; Spermatophyta; Magnoliophyta; eudicotyledons; Gunneridae; Pentapetalae; asterids; lamiids; Solanales; Solanaceae; Solanoideae; Solaneae; Solanum	.
comp7663_c0_seq1	-13.1407	2.00644	1.04095e-13	7.04674e-12	.	.
comp5611_c0_seq1	-13.601	2.00627	2.62923e-11	1.36727e-09	sp|Q9ASS7|CAAT2_ARATH^Q9ASS7^Q:2291-393,H:22-634^69.98%ID^E:0^RecName: Full=Cationic amino acid transporter 2, vacuolar;^Eukaryota; Viridiplantae; Streptophyta; Embryophyta; Tracheophyta; Spermatophyta; Magnoliophyta; eudicotyledons; Gunneridae; Pentapetalae; rosids; malvids; Brassicales; Brassicaceae; Camelineae; Arabidopsis	.
comp12604_c0_seq1	-14.3843	2.00298	5.17169e-08	1.80108e-06	.	.
comp7392_c0_seq1	-12.0927	1.99973	1.55523e-19	1.70364e-17	sp|Q8GT20|BEBT_TOBAC^Q8GT20^Q:79-1410,H:3-445^77.25%ID^E:0^RecName: Full=Benzyl alcohol O-benzoyltransferase;^Eukaryota; Viridiplantae; Streptophyta; Embryophyta; Tracheophyta; Spermatophyta; Magnoliophyta; eudicotyledons; Gunneridae; Pentapetalae; asterids; lamiids; Solanales; Solanaceae; Nicotianoideae; Nicotianeae; Nicotiana	.
comp8516_c0_seq1	-14.5213	1.99777	1.26325e-07	4.17853e-06	.	.
comp2343_c0_seq1,comp2343_c0_seq2	-14.4331	1.99749	1.0319e-07	3.44025e-06	sp|Q54I39|IST1L_DICDI^Q54I39^Q:1611-1198,H:7-138^28.99%ID^E:9e-12^RecName: Full=IST1-like protein;^Eukaryota; Amoebozoa; Mycetozoa; Dictyosteliida; Dictyostelium	.
comp6984_c0_seq1	-14.1431	1.99515	6.91023e-09	2.72112e-07	sp|Q0D5B9|SAP16_ORYSJ^Q0D5B9^Q:1510-656,H:1-290^62.41%ID^E:3e-125^RecName: Full=Zinc finger AN1 and C2H2 domain-containing stress-associated protein 16;^Eukaryota; Viridiplantae; Streptophyta; Embryophyta; Tracheophyta; Spermatophyta; Magnoliophyta; Liliopsida; Poales; Poaceae; BEP clade; Ehrhartoideae; Oryzeae; Oryza	.
comp15181_c0_seq1	-13.5345	1.98683	1.87793e-11	9.86298e-10	sp|Q9SS03|DIR21_ARATH^Q9SS03^Q:267-1,H:11-102^52.17%ID^E:4e-19^RecName: Full=Dirigent protein 21;^Eukaryota; Viridiplantae; Streptophyta; Embryophyta; Tracheophyta; Spermatophyta; Magnoliophyta; eudicotyledons; Gunneridae; Pentapetalae; rosids; malvids; Brassicales; Brassicaceae; Camelineae; Arabidopsis	GO:0048046^cellular_component^apoplast`GO:0005618^cellular_component^cell wall
comp4160_c0_seq1,comp4160_c0_seq2	-14.1196	1.98609	4.98322e-09	1.99774e-07	.	.
comp12041_c0_seq1	-14.4382	1.98299	1.45621e-07	4.76817e-06	sp|O24371|LOX31_SOLTU^O24371^Q:1-396,H:683-814^84.85%ID^E:2e-77^RecName: Full=Linoleate 13S-lipoxygenase 3-1, chloroplastic;^Eukaryota; Viridiplantae; Streptophyta; Embryophyta; Tracheophyta; Spermatophyta; Magnoliophyta; eudicotyledons; Gunneridae; Pentapetalae; asterids; lamiids; Solanales; Solanaceae; Solanoideae; Solaneae; Solanum	GO:0009570^cellular_component^chloroplast stroma`GO:0009534^cellular_component^chloroplast thylakoid`GO:0005506^molecular_function^iron ion binding`GO:0016165^molecular_function^linoleate 13S-lipoxygenase activity`GO:0031408^biological_process^oxylipin biosynthetic process
comp6142_c0_seq1	-12.7972	1.97866	2.30333e-15	1.82003e-13	.	.
comp14789_c0_seq1	-14.7653	1.97401	2.00336e-06	5.31381e-05	.	.
comp9756_c0_seq1	-14.6068	1.97133	7.46001e-07	2.13301e-05	.	.
comp4761_c0_seq1	-14.2103	1.96875	1.70242e-08	6.32022e-07	sp|Q9STE3|U76E4_ARATH^Q9STE3^Q:1-108,H:414-449^58.33%ID^E:4e-06^RecName: Full=UDP-glycosyltransferase 76E4;^Eukaryota; Viridiplantae; Streptophyta; Embryophyta; Tracheophyta; Spermatophyta; Magnoliophyta; eudicotyledons; Gunneridae; Pentapetalae; rosids; malvids; Brassicales; Brassicaceae; Camelineae; Arabidopsis	GO:0016758^molecular_function^transferase activity, transferring hexosyl groups
comp4053_c0_seq1	-13.3539	1.96705	3.78685e-12	2.16112e-10	.	.
comp13715_c0_seq1	-12.9328	1.96645	2.17252e-14	1.57972e-12	sp|O35678|MGLL_MOUSE^O35678^Q:186-1049,H:13-293^29.21%ID^E:2e-30^RecName: Full=Monoglyceride lipase;^Eukaryota; Metazoa; Chordata; Craniata; Vertebrata; Euteleostomi; Mammalia; Eutheria; Euarchontoglires; Glires; Rodentia; Sciurognathi; Muroidea; Muridae; Murinae; Mus; Mus	.
comp1145_c0_seq1	-14.4372	1.96633	2.05357e-07	6.49231e-06	sp|Q8GX77|FB316_ARATH^Q8GX77^Q:813-355,H:23-184^42.94%ID^E:1e-26^RecName: Full=F-box protein At1g61340;^Eukaryota; Viridiplantae; Streptophyta; Embryophyta; Tracheophyta; Spermatophyta; Magnoliophyta; eudicotyledons; Gunneridae; Pentapetalae; rosids; malvids; Brassicales; Brassicaceae; Camelineae; Arabidopsis	.
comp2774_c0_seq1	-13.1745	1.96138	5.89312e-13	3.68202e-11	.	.
comp6044_c0_seq1	-14.3046	1.95905	5.98419e-08	2.06528e-06	sp|Q9LFT9|RAH1E_ARATH^Q9LFT9^Q:3-434,H:64-207^92.36%ID^E:1e-85^RecName: Full=Ras-related protein RABH1e;^Eukaryota; Viridiplantae; Streptophyta; Embryophyta; Tracheophyta; Spermatophyta; Magnoliophyta; eudicotyledons; Gunneridae; Pentapetalae; rosids; malvids; Brassicales; Brassicaceae; Camelineae; Arabidopsis	.
comp7668_c0_seq1	-13.3912	1.95868	5.74312e-12	3.21234e-10	.	.
comp1722_c0_seq1	-13.2136	1.95773	7.67183e-13	4.74416e-11	sp|Q9LZX1|LOR15_ARATH^Q9LZX1^Q:431-1024,H:12-207^58.08%ID^E:9e-81^RecName: Full=Protein LURP-one-related 15;^Eukaryota; Viridiplantae; Streptophyta; Embryophyta; Tracheophyta; Spermatophyta; Magnoliophyta; eudicotyledons; Gunneridae; Pentapetalae; rosids; malvids; Brassicales; Brassicaceae; Camelineae; Arabidopsis	.
comp7616_c0_seq1	-13.1836	1.95145	5.23227e-13	3.30833e-11	sp|P93830|IAA17_ARATH^P93830^Q:91-666,H:3-218^51.15%ID^E:2e-59^RecName: Full=Auxin-responsive protein IAA17;^Eukaryota; Viridiplantae; Streptophyta; Embryophyta; Tracheophyta; Spermatophyta; Magnoliophyta; eudicotyledons; Gunneridae; Pentapetalae; rosids; malvids; Brassicales; Brassicaceae; Camelineae; Arabidopsis	.
comp6057_c0_seq1	-14.6466	1.9421	1.0163e-06	2.84226e-05	.	.
comp408_c0_seq1	-13.4358	1.9401	1.50271e-11	8.0733e-10	.	.
comp1980_c0_seq1,comp1980_c0_seq2	-11.1781	1.9324	1.03456e-22	1.40747e-20	sp|Q55EX9|Y8948_DICDI^Q55EX9^Q:467-1246,H:10-261^31.95%ID^E:2e-31^RecName: Full=Putative methyltransferase DDB_G0268948;^Eukaryota; Amoebozoa; Mycetozoa; Dictyosteliida; Dictyostelium	.
comp3795_c0_seq1,comp3795_c0_seq2,comp3795_c0_seq3	-13.8816	1.92732	1.60574e-09	6.74508e-08	sp|Q9ZU95|NUD17_ARATH^Q9ZU95^Q:607-317,H:1-91^62.89%ID^E:6e-43^RecName: Full=Nudix hydrolase 17, mitochondrial;^Eukaryota; Viridiplantae; Streptophyta; Embryophyta; Tracheophyta; Spermatophyta; Magnoliophyta; eudicotyledons; Gunneridae; Pentapetalae; rosids; malvids; Brassicales; Brassicaceae; Camelineae; Arabidopsis	.
comp6029_c0_seq1	-11.4163	1.92228	1.76182e-21	2.18538e-19	sp|P13087|MIRA_SYNDU^P13087^Q:178-726,H:27-216^55.21%ID^E:2e-58^RecName: Full=Miraculin;^Eukaryota; Viridiplantae; Streptophyta; Embryophyta; Tracheophyta; Spermatophyta; Magnoliophyta; eudicotyledons; Gunneridae; Pentapetalae; asterids; Ericales; Sapotaceae; Synsepalum	.
comp8168_c0_seq1	-13.6187	1.91713	1.44964e-10	6.93951e-09	.	.
comp4587_c0_seq1,comp4587_c0_seq2,comp4587_c0_seq3	-14.3351	1.91498	1.6264e-07	5.24802e-06	sp|Q39202|RLK1_ARATH^Q39202^Q:3-1097,H:179-533^34.9%ID^E:5e-53^RecName: Full=G-type lectin S-receptor-like serine/threonine-protein kinase RLK1;^Eukaryota; Viridiplantae; Streptophyta; Embryophyta; Tracheophyta; Spermatophyta; Magnoliophyta; eudicotyledons; Gunneridae; Pentapetalae; rosids; malvids; Brassicales; Brassicaceae; Camelineae; Arabidopsis	.
comp12674_c0_seq1	-12.6389	1.91226	3.15415e-15	2.46796e-13	sp|O65351|SUBL_ARATH^O65351^Q:1614-214,H:280-754^44.28%ID^E:4e-111^RecName: Full=Subtilisin-like protease;^Eukaryota; Viridiplantae; Streptophyta; Embryophyta; Tracheophyta; Spermatophyta; Magnoliophyta; eudicotyledons; Gunneridae; Pentapetalae; rosids; malvids; Brassicales; Brassicaceae; Camelineae; Arabidopsis	.
comp4702_c0_seq1	-13.7969	1.91099	7.72509e-10	3.36568e-08	.	.
comp6265_c0_seq1	-12.9682	1.9102	2.15847e-13	1.41794e-11	sp|Q6TMG6|CH3L1_SHEEP^Q6TMG6^Q:2617-1778,H:60-335^37.72%ID^E:3e-45^RecName: Full=Chitinase-3-like protein 1;^Eukaryota; Metazoa; Chordata; Craniata; Vertebrata; Euteleostomi; Mammalia; Eutheria; Laurasiatheria; Cetartiodactyla; Ruminantia; Pecora; Bovidae; Caprinae; Ovis	.
comp4343_c0_seq1,comp4343_c0_seq2	-12.1054	1.90991	8.4098e-18	8.26748e-16	sp|P43297|RD21A_ARATH^P43297^Q:147-1403,H:41-458^63.27%ID^E:2e-180^RecName: Full=Cysteine proteinase RD21a;^Eukaryota; Viridiplantae; Streptophyta; Embryophyta; Tracheophyta; Spermatophyta; Magnoliophyta; eudicotyledons; Gunneridae; Pentapetalae; rosids; malvids; Brassicales; Brassicaceae; Camelineae; Arabidopsis	.
comp2018_c1_seq1	-14.603	1.90895	1.06136e-06	2.95653e-05	.	.
comp1728_c0_seq1	-13.0217	1.9084	3.47958e-13	2.23701e-11	sp|Q9LY87|RGLG2_ARATH^Q9LY87^Q:582-2036,H:1-468^64.14%ID^E:0^RecName: Full=E3 ubiquitin-protein ligase RGLG2;^Eukaryota; Viridiplantae; Streptophyta; Embryophyta; Tracheophyta; Spermatophyta; Magnoliophyta; eudicotyledons; Gunneridae; Pentapetalae; rosids; malvids; Brassicales; Brassicaceae; Camelineae; Arabidopsis	.
comp1835_c0_seq1,comp1835_c0_seq2	-13.6936	1.90023	5.53693e-10	2.45805e-08	sp|Q8VZD5|KSG5_ARATH^Q8VZD5^Q:599-222,H:285-410^81.75%ID^E:4e-69^RecName: Full=Shaggy-related protein kinase epsilon;^Eukaryota; Viridiplantae; Streptophyta; Embryophyta; Tracheophyta; Spermatophyta; Magnoliophyta; eudicotyledons; Gunneridae; Pentapetalae; rosids; malvids; Brassicales; Brassicaceae; Camelineae; Arabidopsis	.
comp5573_c0_seq1	-13.1103	1.89483	1.33386e-12	8.01345e-11	sp|Q94AZ2|STP13_ARATH^Q94AZ2^Q:277-1833,H:14-526^83.62%ID^E:0^RecName: Full=Sugar transport protein 13;^Eukaryota; Viridiplantae; Streptophyta; Embryophyta; Tracheophyta; Spermatophyta; Magnoliophyta; eudicotyledons; Gunneridae; Pentapetalae; rosids; malvids; Brassicales; Brassicaceae; Camelineae; Arabidopsis	.
comp3686_c0_seq1	-12.8029	1.88496	4.99847e-14	3.52517e-12	sp|P0CH30|RING1_GOSHI^P0CH30^Q:427-756,H:166-273^50.45%ID^E:5e-32^RecName: Full=E3 ubiquitin-protein ligase RING1;^Eukaryota; Viridiplantae; Streptophyta; Embryophyta; Tracheophyta; Spermatophyta; Magnoliophyta; eudicotyledons; Gunneridae; Pentapetalae; rosids; malvids; Malvales; Malvaceae; Malvoideae; Gossypium	.
comp1361_c0_seq1	-13.509	1.87323	1.5564e-10	7.44213e-09	sp|Q86TW2|ADCK1_HUMAN^Q86TW2^Q:307-1233,H:43-350^34.38%ID^E:6e-46^RecName: Full=Uncharacterized aarF domain-containing protein kinase 1;^Eukaryota; Metazoa; Chordata; Craniata; Vertebrata; Euteleostomi; Mammalia; Eutheria; Euarchontoglires; Primates; Haplorrhini; Catarrhini; Hominidae; Homo	.
comp702_c0_seq1,comp702_c0_seq2	-14.2945	1.86944	2.35899e-07	7.4024e-06	sp|Q8LFD1|LPP3_ARATH^Q8LFD1^Q:106-636,H:190-363^61.58%ID^E:1e-69^RecName: Full=Putative lipid phosphate phosphatase 3, chloroplastic;^Eukaryota; Viridiplantae; Streptophyta; Embryophyta; Tracheophyta; Spermatophyta; Magnoliophyta; eudicotyledons; Gunneridae; Pentapetalae; rosids; malvids; Brassicales; Brassicaceae; Camelineae; Arabidopsis	GO:0031969^cellular_component^chloroplast membrane`GO:0005887^cellular_component^integral component of plasma membrane`GO:0005886^cellular_component^plasma membrane`GO:0008195^molecular_function^phosphatidate phosphatase activity`GO:0016311^biological_process^dephosphorylation`GO:0006644^biological_process^phospholipid metabolic process
comp2208_c0_seq1	-13.3806	1.86347	5.71814e-11	2.87434e-09	sp|Q6CGU8|MCH1_YARLI^Q6CGU8^Q:1039-407,H:259-468^23.56%ID^E:8e-09^RecName: Full=Probable transporter MCH1;^Eukaryota; Fungi; Dikarya; Ascomycota; Saccharomycotina; Saccharomycetes; Saccharomycetales; Dipodascaceae; Yarrowia	.
comp15958_c0_seq1	-14.5789	1.86288	2.19003e-06	5.74749e-05	sp|A8MRC7|B3GT2_ARATH^A8MRC7^Q:2-145,H:360-407^77.08%ID^E:2e-21^RecName: Full=Probable beta-1,3-galactosyltransferase 2;^Eukaryota; Viridiplantae; Streptophyta; Embryophyta; Tracheophyta; Spermatophyta; Magnoliophyta; eudicotyledons; Gunneridae; Pentapetalae; rosids; malvids; Brassicales; Brassicaceae; Camelineae; Arabidopsis	GO:0000139^cellular_component^Golgi membrane`GO:0016021^cellular_component^integral component of membrane`GO:0008378^molecular_function^galactosyltransferase activity`GO:0006486^biological_process^protein glycosylation
comp12554_c0_seq1	-13.656	1.86086	7.94908e-10	3.45613e-08	sp|Q9FID6|Y5392_ARATH^Q9FID6^Q:6-554,H:596-780^51.35%ID^E:9e-59^RecName: Full=Probable receptor-like protein kinase At5g39020;^Eukaryota; Viridiplantae; Streptophyta; Embryophyta; Tracheophyta; Spermatophyta; Magnoliophyta; eudicotyledons; Gunneridae; Pentapetalae; rosids; malvids; Brassicales; Brassicaceae; Camelineae; Arabidopsis	.
comp10415_c0_seq1	-14.2712	1.85657	1.70202e-07	5.45033e-06	sp|Q4FE47|XB35_ARATH^Q4FE47^Q:1739-348,H:6-462^56.48%ID^E:2e-173^RecName: Full=Putative E3 ubiquitin-protein ligase XBAT35;^Eukaryota; Viridiplantae; Streptophyta; Embryophyta; Tracheophyta; Spermatophyta; Magnoliophyta; eudicotyledons; Gunneridae; Pentapetalae; rosids; malvids; Brassicales; Brassicaceae; Camelineae; Arabidopsis	.
comp1956_c0_seq1,comp1956_c0_seq2	-14.6806	1.85606	2.97056e-06	7.69537e-05	sp|Q9C5S1|MKP1_ARATH^Q9C5S1^Q:1098-3413,H:72-778^40.08%ID^E:5e-164^RecName: Full=Protein-tyrosine-phosphatase MKP1;^Eukaryota; Viridiplantae; Streptophyta; Embryophyta; Tracheophyta; Spermatophyta; Magnoliophyta; eudicotyledons; Gunneridae; Pentapetalae; rosids; malvids; Brassicales; Brassicaceae; Camelineae; Arabidopsis	.
comp9241_c0_seq1	-13.6905	1.85182	9.82195e-10	4.20113e-08	.	.
comp12745_c0_seq1	-14.2655	1.84967	1.70202e-07	5.45033e-06	sp|P49100|CYB5_ORYSJ^P49100^Q:624-379,H:7-88^57.32%ID^E:1e-30^RecName: Full=Cytochrome b5;^Eukaryota; Viridiplantae; Streptophyta; Embryophyta; Tracheophyta; Spermatophyta; Magnoliophyta; Liliopsida; Poales; Poaceae; BEP clade; Ehrhartoideae; Oryzeae; Oryza	.
comp4919_c0_seq1	-12.9422	1.84909	6.58536e-13	4.10237e-11	.	.
comp5238_c0_seq1	-13.6621	1.84381	1.05482e-09	4.49353e-08	sp|O81716|P2C21_ARATH^O81716^Q:1721-2710,H:1-332^73.8%ID^E:4e-176^RecName: Full=Probable protein phosphatase 2C 21;^Eukaryota; Viridiplantae; Streptophyta; Embryophyta; Tracheophyta; Spermatophyta; Magnoliophyta; eudicotyledons; Gunneridae; Pentapetalae; rosids; malvids; Brassicales; Brassicaceae; Camelineae; Arabidopsis	.
comp5525_c0_seq1	-10.724	1.8388	1.59482e-22	2.12848e-20	sp|Q9FUS8|GSTUH_ARATH^Q9FUS8^Q:62-457,H:1-134^59.7%ID^E:6e-48^RecName: Full=Glutathione S-transferase U17;^Eukaryota; Viridiplantae; Streptophyta; Embryophyta; Tracheophyta; Spermatophyta; Magnoliophyta; eudicotyledons; Gunneridae; Pentapetalae; rosids; malvids; Brassicales; Brassicaceae; Camelineae; Arabidopsis	.
comp4247_c0_seq1,comp4247_c0_seq2,comp4247_c0_seq3	-13.5047	1.83862	2.04081e-10	9.53147e-09	sp|Q9CAG3|LOX6_ARATH^Q9CAG3^Q:1329-307,H:577-917^72.43%ID^E:5e-176^RecName: Full=Lipoxygenase 6, chloroplastic;^Eukaryota; Viridiplantae; Streptophyta; Embryophyta; Tracheophyta; Spermatophyta; Magnoliophyta; eudicotyledons; Gunneridae; Pentapetalae; rosids; malvids; Brassicales; Brassicaceae; Camelineae; Arabidopsis	.
comp1178_c0_seq1,comp1178_c0_seq2	-14.3521	1.83172	6.10765e-07	1.77767e-05	.	.
comp4046_c0_seq1,comp4046_c0_seq2,comp4046_c0_seq3	-11.1468	1.82945	8.14586e-21	9.59618e-19	sp|Q9C519|WRKY6_ARATH^Q9C519^Q:1794-346,H:1-498^50.47%ID^E:1e-96^RecName: Full=WRKY transcription factor 6;^Eukaryota; Viridiplantae; Streptophyta; Embryophyta; Tracheophyta; Spermatophyta; Magnoliophyta; eudicotyledons; Gunneridae; Pentapetalae; rosids; malvids; Brassicales; Brassicaceae; Camelineae; Arabidopsis	.
comp6002_c0_seq1	-13.5334	1.82889	6.02229e-10	2.66231e-08	.	.
comp3758_c0_seq1,comp3758_c0_seq2,comp3758_c0_seq3	-13.3536	1.82604	1.0358e-10	5.03271e-09	sp|O74889|SAC31_SCHPO^O74889^Q:548-901,H:104-221^37.19%ID^E:5e-07^RecName: Full=SAC3 family protein 1;^Eukaryota; Fungi; Dikarya; Ascomycota; Taphrinomycotina; Schizosaccharomycetes; Schizosaccharomycetales; Schizosaccharomycetaceae; Schizosaccharomyces	.
comp5001_c0_seq1	-12.5431	1.82393	1.82191e-14	1.3363e-12	sp|P29136|MEP1_SOYBN^P29136^Q:1084-206,H:21-305^47.8%ID^E:1e-76^RecName: Full=Metalloendoproteinase 1;^Eukaryota; Viridiplantae; Streptophyta; Embryophyta; Tracheophyta; Spermatophyta; Magnoliophyta; eudicotyledons; Gunneridae; Pentapetalae; rosids; fabids; Fabales; Fabaceae; Papilionoideae; Phaseoleae; Glycine; Soja	.
comp5041_c0_seq1	-13.3328	1.82186	8.63088e-11	4.28738e-09	sp|P24792|ASO_CUCMA^P24792^Q:63-1793,H:1-575^51.63%ID^E:0^RecName: Full=L-ascorbate oxidase;^Eukaryota; Viridiplantae; Streptophyta; Embryophyta; Tracheophyta; Spermatophyta; Magnoliophyta; eudicotyledons; Gunneridae; Pentapetalae; rosids; fabids; Cucurbitales; Cucurbitaceae; Cucurbiteae; Cucurbita	.
comp7577_c0_seq1	-12.9933	1.81724	3.69187e-12	2.10977e-10	sp|A8AI59|NQOR_CITK8^A8AI59^Q:807-244,H:3-188^50.79%ID^E:7e-52^RecName: Full=NAD(P)H dehydrogenase (quinone);^Bacteria; Proteobacteria; Gammaproteobacteria; Enterobacteriales; Enterobacteriaceae; Citrobacter	.
comp7782_c0_seq1	-12.0164	1.81713	1.03851e-16	9.10561e-15	sp|Q9ZTK5|DAT_CATRO^Q9ZTK5^Q:28-1254,H:11-439^53.23%ID^E:2e-133^RecName: Full=Deacetylvindoline O-acetyltransferase;^Eukaryota; Viridiplantae; Streptophyta; Embryophyta; Tracheophyta; Spermatophyta; Magnoliophyta; eudicotyledons; Gunneridae; Pentapetalae; asterids; lamiids; Gentianales; Apocynaceae; Rauvolfioideae; Vinceae; Catharanthus	.
comp1976_c0_seq1,comp1976_c0_seq2	-12.9144	1.81077	1.54321e-12	9.0772e-11	sp|O67409|TRPB2_AQUAE^O67409^Q:89-1141,H:81-434^62.99%ID^E:3e-157^RecName: Full=Tryptophan synthase beta chain 2;^Bacteria; Aquificae; Aquificales; Aquificaceae; Aquifex	.
comp10608_c0_seq1	-14.2207	1.80839	2.44179e-07	7.6338e-06	.	.
comp3204_c0_seq1	-14.2321	1.80778	2.44179e-07	7.6338e-06	sp|P0C5E2|Y1839_ARATH^P0C5E2^Q:275-1378,H:294-653^62.6%ID^E:1e-144^RecName: Full=Probable serine/threonine-protein kinase At1g18390;^Eukaryota; Viridiplantae; Streptophyta; Embryophyta; Tracheophyta; Spermatophyta; Magnoliophyta; eudicotyledons; Gunneridae; Pentapetalae; rosids; malvids; Brassicales; Brassicaceae; Camelineae; Arabidopsis	.
comp7836_c0_seq1	-14.075	1.80448	1.04828e-07	3.49213e-06	sp|Q9SZN7|HIP26_ARATH^Q9SZN7^Q:500-72,H:2-153^46.05%ID^E:5e-41^RecName: Full=Heavy metal-associated isoprenylated plant protein 26;^Eukaryota; Viridiplantae; Streptophyta; Embryophyta; Tracheophyta; Spermatophyta; Magnoliophyta; eudicotyledons; Gunneridae; Pentapetalae; rosids; malvids; Brassicales; Brassicaceae; Camelineae; Arabidopsis	.
comp13059_c0_seq1	-13.1041	1.79828	1.72045e-11	9.16141e-10	.	.
comp3300_c0_seq1	-13.4918	1.79711	4.91299e-10	2.21132e-08	sp|P80065|INVB_DAUCA^P80065^Q:1745-162,H:131-653^60.49%ID^E:0^RecName: Full=Beta-fructofuranosidase, soluble isoenzyme I;^Eukaryota; Viridiplantae; Streptophyta; Embryophyta; Tracheophyta; Spermatophyta; Magnoliophyta; eudicotyledons; Gunneridae; Pentapetalae; asterids; campanulids; Apiales; Apiaceae; Apioideae; Scandiceae; Daucinae; Daucus	.
comp3757_c0_seq1	-11.4595	1.79212	9.39194e-19	9.70823e-17	.	.
comp15071_c0_seq1	-14.0519	1.78827	7.70048e-08	2.62115e-06	sp|Q9C523|DIR19_ARATH^Q9C523^Q:2-271,H:96-185^51.11%ID^E:1e-28^RecName: Full=Dirigent protein 19;^Eukaryota; Viridiplantae; Streptophyta; Embryophyta; Tracheophyta; Spermatophyta; Magnoliophyta; eudicotyledons; Gunneridae; Pentapetalae; rosids; malvids; Brassicales; Brassicaceae; Camelineae; Arabidopsis	GO:0048046^cellular_component^apoplast
comp15076_c0_seq1	-12.9655	1.7859	4.00254e-12	2.27804e-10	sp|Q43636|TRXH_RICCO^Q43636^Q:76-408,H:3-113^85.59%ID^E:3e-63^RecName: Full=Thioredoxin H-type;^Eukaryota; Viridiplantae; Streptophyta; Embryophyta; Tracheophyta; Spermatophyta; Magnoliophyta; eudicotyledons; Gunneridae; Pentapetalae; rosids; fabids; Malpighiales; Euphorbiaceae; Acalyphoideae; Acalypheae; Ricinus	.
comp1922_c0_seq1,comp1922_c0_seq2,comp1922_c0_seq3	-12.4659	1.78411	3.82065e-14	2.71723e-12	sp|O48556|IPYR_MAIZE^O48556^Q:456-1076,H:4-211^81.73%ID^E:1e-116^RecName: Full=Soluble inorganic pyrophosphatase;^Eukaryota; Viridiplantae; Streptophyta; Embryophyta; Tracheophyta; Spermatophyta; Magnoliophyta; Liliopsida; Poales; Poaceae; PACMAD clade; Panicoideae; Andropogoneae; Zea	.
comp4418_c0_seq1,comp4418_c0_seq2	-13.2214	1.78314	6.94219e-11	3.46896e-09	sp|P99177|CSD_STAAN^P99177^Q:424-1509,H:9-359^25.2%ID^E:2e-19^RecName: Full=Probable cysteine desulfurase;^Bacteria; Firmicutes; Bacilli; Bacillales; Staphylococcus	.
comp2497_c0_seq1,comp2497_c0_seq2	-14.0047	1.78257	5.8849e-08	2.03268e-06	.	.
comp2964_c0_seq1,comp2964_c0_seq2	-13.51	1.78253	1.09424e-09	4.65205e-08	sp|Q8LPN7|RNG1L_ARATH^Q8LPN7^Q:1050-565,H:80-262^42.62%ID^E:2e-41^RecName: Full=E3 ubiquitin-protein ligase RING1-like;^Eukaryota; Viridiplantae; Streptophyta; Embryophyta; Tracheophyta; Spermatophyta; Magnoliophyta; eudicotyledons; Gunneridae; Pentapetalae; rosids; malvids; Brassicales; Brassicaceae; Camelineae; Arabidopsis	.
comp8548_c0_seq1	-13.4297	1.77935	4.28269e-10	1.93589e-08	sp|Q43793|G6PDC_TOBAC^Q43793^Q:2169-475,H:33-592^85.31%ID^E:0^RecName: Full=Glucose-6-phosphate 1-dehydrogenase, chloroplastic;^Eukaryota; Viridiplantae; Streptophyta; Embryophyta; Tracheophyta; Spermatophyta; Magnoliophyta; eudicotyledons; Gunneridae; Pentapetalae; asterids; lamiids; Solanales; Solanaceae; Nicotianoideae; Nicotianeae; Nicotiana	.
comp15947_c0_seq1	-12.5323	1.77653	6.94397e-14	4.81697e-12	.	.
comp11230_c0_seq1	-12.8172	1.77616	1.50329e-12	8.85474e-11	sp|Q9SUP6|WRK53_ARATH^Q9SUP6^Q:1637-1065,H:8-220^51.17%ID^E:2e-55^RecName: Full=Probable WRKY transcription factor 53;^Eukaryota; Viridiplantae; Streptophyta; Embryophyta; Tracheophyta; Spermatophyta; Magnoliophyta; eudicotyledons; Gunneridae; Pentapetalae; rosids; malvids; Brassicales; Brassicaceae; Camelineae; Arabidopsis	.
comp8469_c0_seq1	-12.2956	1.77224	6.22364e-15	4.7464e-13	sp|Q03194|PMA4_NICPL^Q03194^Q:299-946,H:3-218^93.52%ID^E:2e-104^RecName: Full=Plasma membrane ATPase 4;^Eukaryota; Viridiplantae; Streptophyta; Embryophyta; Tracheophyta; Spermatophyta; Magnoliophyta; eudicotyledons; Gunneridae; Pentapetalae; asterids; lamiids; Solanales; Solanaceae; Nicotianoideae; Nicotianeae; Nicotiana	.
comp3554_c0_seq1,comp3554_c0_seq2	-13.7625	1.77062	1.27748e-08	4.85375e-07	sp|O65351|SUBL_ARATH^O65351^Q:2300-87,H:24-754^46.06%ID^E:0^RecName: Full=Subtilisin-like protease;^Eukaryota; Viridiplantae; Streptophyta; Embryophyta; Tracheophyta; Spermatophyta; Magnoliophyta; eudicotyledons; Gunneridae; Pentapetalae; rosids; malvids; Brassicales; Brassicaceae; Camelineae; Arabidopsis	.
comp13204_c0_seq1	-12.3763	1.76928	1.64267e-14	1.21116e-12	sp|P19873|ITH5_CUCMA^P19873^Q:44-247,H:1-68^63.24%ID^E:1e-20^RecName: Full=Inhibitor of trypsin and hageman factor;^Eukaryota; Viridiplantae; Streptophyta; Embryophyta; Tracheophyta; Spermatophyta; Magnoliophyta; eudicotyledons; Gunneridae; Pentapetalae; rosids; fabids; Cucurbitales; Cucurbitaceae; Cucurbiteae; Cucurbita	GO:0004867^molecular_function^serine-type endopeptidase inhibitor activity`GO:0009611^biological_process^response to wounding
comp7446_c0_seq1	-12.8854	1.76459	3.50146e-12	2.00912e-10	sp|O48923|C71DA_SOYBN^O48923^Q:2-283,H:413-507^64.21%ID^E:3e-35^RecName: Full=Cytochrome P450 71D10;^Eukaryota; Viridiplantae; Streptophyta; Embryophyta; Tracheophyta; Spermatophyta; Magnoliophyta; eudicotyledons; Gunneridae; Pentapetalae; rosids; fabids; Fabales; Fabaceae; Papilionoideae; Phaseoleae; Glycine; Soja	.
comp5794_c0_seq1	-13.3997	1.76175	8.03925e-10	3.49173e-08	sp|Q0U3Y6|DDI1_PHANO^Q0U3Y6^Q:264-1466,H:15-442^37.56%ID^E:6e-74^RecName: Full=DNA damage-inducible protein 1;^Eukaryota; Fungi; Dikarya; Ascomycota; Pezizomycotina; Dothideomycetes; Pleosporomycetidae; Pleosporales; Pleosporineae; Phaeosphaeriaceae; Parastagonospora	.
comp1442_c0_seq1,comp1442_c0_seq2	-14.1395	1.75439	2.57932e-07	8.05184e-06	sp|Q54XF2|KGUA_DICDI^Q54XF2^Q:988-449,H:11-190^57.22%ID^E:3e-62^RecName: Full=Guanylate kinase;^Eukaryota; Amoebozoa; Mycetozoa; Dictyosteliida; Dictyostelium	.
comp14622_c0_seq1	-12.0516	1.75254	1.12559e-15	9.0593e-14	sp|O13737|YDR2_SCHPO^O13737^Q:308-832,H:4-168^40.68%ID^E:2e-29^RecName: Full=Uncharacterized endoplasmic reticulum membrane protein C16E8.02;^Eukaryota; Fungi; Dikarya; Ascomycota; Taphrinomycotina; Schizosaccharomycetes; Schizosaccharomycetales; Schizosaccharomycetaceae; Schizosaccharomyces	.
comp12571_c0_seq1	-12.616	1.75013	3.47306e-13	2.23623e-11	sp|P27141|CAHC_TOBAC^P27141^Q:879-106,H:63-321^70.66%ID^E:2e-127^RecName: Full=Carbonic anhydrase, chloroplastic;^Eukaryota; Viridiplantae; Streptophyta; Embryophyta; Tracheophyta; Spermatophyta; Magnoliophyta; eudicotyledons; Gunneridae; Pentapetalae; asterids; lamiids; Solanales; Solanaceae; Nicotianoideae; Nicotianeae; Nicotiana	.
comp564_c1_seq1	-13.5815	1.75012	5.18668e-09	2.07339e-07	sp|Q5JK32|HAK5_ORYSJ^Q5JK32^Q:2250-28,H:32-781^57.31%ID^E:0^RecName: Full=Potassium transporter 5;^Eukaryota; Viridiplantae; Streptophyta; Embryophyta; Tracheophyta; Spermatophyta; Magnoliophyta; Liliopsida; Poales; Poaceae; BEP clade; Ehrhartoideae; Oryzeae; Oryza	.
comp1210_c0_seq1	-13.0912	1.74115	4.703e-11	2.38109e-09	sp|Q03662|GSTX1_TOBAC^Q03662^Q:732-397,H:96-206^49.11%ID^E:3e-19^RecName: Full=Probable glutathione S-transferase;^Eukaryota; Viridiplantae; Streptophyta; Embryophyta; Tracheophyta; Spermatophyta; Magnoliophyta; eudicotyledons; Gunneridae; Pentapetalae; asterids; lamiids; Solanales; Solanaceae; Nicotianoideae; Nicotianeae; Nicotiana	.
comp15031_c0_seq1	-13.5564	1.73873	3.03263e-09	1.23693e-07	sp|P27874|MAS11_AGRRH^P27874^Q:1339-50,H:1-430^99.07%ID^E:0^RecName: Full=Agropine synthesis reductase;^Bacteria; Proteobacteria; Alphaproteobacteria; Rhizobiales; Rhizobiaceae; Rhizobium/Agrobacterium group; Agrobacterium	.
comp5453_c0_seq1	-13.3672	1.73047	8.45058e-10	3.65908e-08	sp|Q9SRE4|UGAL2_ARATH^Q9SRE4^Q:1575-613,H:5-329^51.65%ID^E:1e-85^RecName: Full=UDP-galactose transporter 2;^Eukaryota; Viridiplantae; Streptophyta; Embryophyta; Tracheophyta; Spermatophyta; Magnoliophyta; eudicotyledons; Gunneridae; Pentapetalae; rosids; malvids; Brassicales; Brassicaceae; Camelineae; Arabidopsis	.
comp5730_c0_seq1	-12.9246	1.72974	1.21122e-11	6.57428e-10	sp|Q8VD66|ABHD4_MOUSE^Q8VD66^Q:1673-651,H:20-338^31.23%ID^E:2e-43^RecName: Full=Abhydrolase domain-containing protein 4;^Eukaryota; Metazoa; Chordata; Craniata; Vertebrata; Euteleostomi; Mammalia; Eutheria; Euarchontoglires; Glires; Rodentia; Sciurognathi; Muroidea; Muridae; Murinae; Mus; Mus	.
comp3370_c0_seq1,comp3370_c0_seq2	-13.6083	1.72517	6.52661e-09	2.57728e-07	sp|Q0IU52|ASP1_ORYSJ^Q0IU52^Q:1678-548,H:19-402^46.02%ID^E:1e-89^RecName: Full=Aspartic proteinase Asp1;^Eukaryota; Viridiplantae; Streptophyta; Embryophyta; Tracheophyta; Spermatophyta; Magnoliophyta; Liliopsida; Poales; Poaceae; BEP clade; Ehrhartoideae; Oryzeae; Oryza	.
comp4522_c0_seq1,comp4522_c0_seq2,comp4522_c0_seq3	-10.3731	1.72365	3.80861e-21	4.62894e-19	sp|Q9ZRF1|MTDH_FRAAN^Q9ZRF1^Q:158-3,H:10-61^61.54%ID^E:1e-17^RecName: Full=Probable mannitol dehydrogenase;^Eukaryota; Viridiplantae; Streptophyta; Embryophyta; Tracheophyta; Spermatophyta; Magnoliophyta; eudicotyledons; Gunneridae; Pentapetalae; rosids; fabids; Rosales; Rosaceae; Rosoideae; Potentilleae; Fragariinae; Fragaria	GO:0046029^molecular_function^mannitol dehydrogenase activity`GO:0008270^molecular_function^zinc ion binding
comp9283_c0_seq1	-13.8202	1.72302	5.12077e-08	1.78833e-06	sp|Q05047|C72A1_CATRO^Q05047^Q:2-118,H:485-523^100%ID^E:3e-16^RecName: Full=Secologanin synthase;^Eukaryota; Viridiplantae; Streptophyta; Embryophyta; Tracheophyta; Spermatophyta; Magnoliophyta; eudicotyledons; Gunneridae; Pentapetalae; asterids; lamiids; Gentianales; Apocynaceae; Rauvolfioideae; Vinceae; Catharanthus	.
comp13571_c0_seq1	-14.0766	1.72139	4.89508e-07	1.44468e-05	.	.
comp13432_c0_seq1	-13.7888	1.71819	5.24394e-08	1.82473e-06	.	.
comp1851_c0_seq1	-14.131	1.71682	6.57922e-07	1.90441e-05	sp|Q8GXG1|ASPGB_ARATH^Q8GXG1^Q:1176-208,H:3-324^83.28%ID^E:0^RecName: Full=Probable isoaspartyl peptidase/L-asparaginase 2;^Eukaryota; Viridiplantae; Streptophyta; Embryophyta; Tracheophyta; Spermatophyta; Magnoliophyta; eudicotyledons; Gunneridae; Pentapetalae; rosids; malvids; Brassicales; Brassicaceae; Camelineae; Arabidopsis	.
comp18232_c0_seq1	-13.5243	1.7063	7.26312e-09	2.85741e-07	.	.
comp1640_c0_seq1,comp1640_c0_seq2	-13.6937	1.70474	1.81546e-08	6.72216e-07	sp|Q9LU89|2A5N_ARATH^Q9LU89^Q:3-605,H:310-510^83.58%ID^E:7e-113^RecName: Full=Serine/threonine protein phosphatase 2A 59 kDa regulatory subunit B' eta isoform;^Eukaryota; Viridiplantae; Streptophyta; Embryophyta; Tracheophyta; Spermatophyta; Magnoliophyta; eudicotyledons; Gunneridae; Pentapetalae; rosids; malvids; Brassicales; Brassicaceae; Camelineae; Arabidopsis	.
comp4881_c0_seq1	-11.1705	1.70425	2.91136e-18	2.90957e-16	sp|Q94F62|BAK1_ARATH^Q94F62^Q:148-726,H:12-199^50.26%ID^E:3e-52^RecName: Full=BRASSINOSTEROID INSENSITIVE 1-associated receptor kinase 1;^Eukaryota; Viridiplantae; Streptophyta; Embryophyta; Tracheophyta; Spermatophyta; Magnoliophyta; eudicotyledons; Gunneridae; Pentapetalae; rosids; malvids; Brassicales; Brassicaceae; Camelineae; Arabidopsis	.
comp12563_c0_seq1	-12.8738	1.70401	1.81262e-11	9.56766e-10	sp|Q9LMI7|ACO32_ARATH^Q9LMI7^Q:192-320,H:41-82^72.09%ID^E:2e-13^RecName: Full=Putative acyl-coenzyme A oxidase 3.2, peroxisomal;^Eukaryota; Viridiplantae; Streptophyta; Embryophyta; Tracheophyta; Spermatophyta; Magnoliophyta; eudicotyledons; Gunneridae; Pentapetalae; rosids; malvids; Brassicales; Brassicaceae; Camelineae; Arabidopsis	.
comp1293_c0_seq1	-12.5084	1.70091	7.45737e-13	4.61832e-11	sp|Q9LMF1|U85A3_ARATH^Q9LMF1^Q:1973-543,H:7-484^59.58%ID^E:0^RecName: Full=UDP-glycosyltransferase 85A3;^Eukaryota; Viridiplantae; Streptophyta; Embryophyta; Tracheophyta; Spermatophyta; Magnoliophyta; eudicotyledons; Gunneridae; Pentapetalae; rosids; malvids; Brassicales; Brassicaceae; Camelineae; Arabidopsis	.
comp7234_c0_seq1	-13.0369	1.69732	8.85931e-11	4.39176e-09	sp|Q9LTC0|Y5707_ARATH^Q9LTC0^Q:1540-344,H:15-408^48.76%ID^E:5e-116^RecName: Full=Probable receptor-like protein kinase At5g47070;^Eukaryota; Viridiplantae; Streptophyta; Embryophyta; Tracheophyta; Spermatophyta; Magnoliophyta; eudicotyledons; Gunneridae; Pentapetalae; rosids; malvids; Brassicales; Brassicaceae; Camelineae; Arabidopsis	.
comp1909_c0_seq1	-13.3584	1.69385	1.87427e-09	7.78771e-08	sp|Q9LW49|ERF4_NICSY^Q9LW49^Q:864-217,H:15-226^57.08%ID^E:2e-42^RecName: Full=Ethylene-responsive transcription factor 4;^Eukaryota; Viridiplantae; Streptophyta; Embryophyta; Tracheophyta; Spermatophyta; Magnoliophyta; eudicotyledons; Gunneridae; Pentapetalae; asterids; lamiids; Solanales; Solanaceae; Nicotianoideae; Nicotianeae; Nicotiana	.
comp14177_c0_seq1	-11.3577	1.6905	2.15472e-17	2.0239e-15	sp|Q8S8P5|WRK33_ARATH^Q8S8P5^Q:2-376,H:361-466^63.2%ID^E:4e-41^RecName: Full=Probable WRKY transcription factor 33;^Eukaryota; Viridiplantae; Streptophyta; Embryophyta; Tracheophyta; Spermatophyta; Magnoliophyta; eudicotyledons; Gunneridae; Pentapetalae; rosids; malvids; Brassicales; Brassicaceae; Camelineae; Arabidopsis	.
comp9301_c0_seq1	-12.717	1.68048	8.31353e-12	4.5653e-10	.	.
comp8014_c0_seq1	-13.0078	1.67623	1.22627e-10	5.8979e-09	sp|Q39688|EP1G_DAUCA^Q39688^Q:2-820,H:89-373^54.2%ID^E:2e-87^RecName: Full=Epidermis-specific secreted glycoprotein EP1;^Eukaryota; Viridiplantae; Streptophyta; Embryophyta; Tracheophyta; Spermatophyta; Magnoliophyta; eudicotyledons; Gunneridae; Pentapetalae; asterids; campanulids; Apiales; Apiaceae; Apioideae; Scandiceae; Daucinae; Daucus	.
comp7105_c0_seq1,comp7105_c0_seq2	-13.4601	1.66833	5.97178e-09	2.37598e-07	sp|Q1KLZ2|CAS1_MALDO^Q1KLZ2^Q:2012-3127,H:1-374^82.67%ID^E:0^RecName: Full=L-3-cyanoalanine synthase 1, mitochondrial;^Eukaryota; Viridiplantae; Streptophyta; Embryophyta; Tracheophyta; Spermatophyta; Magnoliophyta; eudicotyledons; Gunneridae; Pentapetalae; rosids; fabids; Rosales; Rosaceae; Maloideae; Maleae; Malus	.
comp7393_c0_seq1	-13.2127	1.66635	8.60058e-10	3.7164e-08	sp|P32110|GSTX6_SOYBN^P32110^Q:245-562,H:4-108^59.43%ID^E:4e-38^RecName: Full=Probable glutathione S-transferase;^Eukaryota; Viridiplantae; Streptophyta; Embryophyta; Tracheophyta; Spermatophyta; Magnoliophyta; eudicotyledons; Gunneridae; Pentapetalae; rosids; fabids; Fabales; Fabaceae; Papilionoideae; Phaseoleae; Glycine; Soja	GO:0004364^molecular_function^glutathione transferase activity`GO:0006950^biological_process^response to stress
comp1372_c0_seq1	-14.1879	1.66395	1.64185e-06	4.42733e-05	sp|Q7G188|FIMB1_ARATH^Q7G188^Q:2388-523,H:1-623^75.32%ID^E:0^RecName: Full=Fimbrin-1;^Eukaryota; Viridiplantae; Streptophyta; Embryophyta; Tracheophyta; Spermatophyta; Magnoliophyta; eudicotyledons; Gunneridae; Pentapetalae; rosids; malvids; Brassicales; Brassicaceae; Camelineae; Arabidopsis	.
comp3663_c0_seq1,comp3663_c0_seq2	-13.3925	1.65416	3.83173e-09	1.54937e-07	sp|Q55874|Y103_SYNY3^Q55874^Q:1856-729,H:4-368^27.79%ID^E:2e-19^RecName: Full=Uncharacterized protein sll0103;^Bacteria; Cyanobacteria; Oscillatoriophycideae; Chroococcales; Synechocystis	.
comp7254_c0_seq1	-14.1492	1.65178	1.63096e-06	4.40502e-05	.	.
comp3569_c0_seq1,comp3569_c0_seq2,comp3569_c0_seq3	-13.7134	1.64993	5.45778e-08	1.89137e-06	sp|Q9C5E5|DGK5_ARATH^Q9C5E5^Q:564-2069,H:1-509^74.02%ID^E:0^RecName: Full=Diacylglycerol kinase 5;^Eukaryota; Viridiplantae; Streptophyta; Embryophyta; Tracheophyta; Spermatophyta; Magnoliophyta; eudicotyledons; Gunneridae; Pentapetalae; rosids; malvids; Brassicales; Brassicaceae; Camelineae; Arabidopsis	.
comp2750_c0_seq1,comp2750_c0_seq2	-14.0744	1.64806	8.9091e-07	2.51494e-05	sp|O65717|CNGC1_ARATH^O65717^Q:361-2502,H:1-716^65.05%ID^E:0^RecName: Full=Cyclic nucleotide-gated ion channel 1;^Eukaryota; Viridiplantae; Streptophyta; Embryophyta; Tracheophyta; Spermatophyta; Magnoliophyta; eudicotyledons; Gunneridae; Pentapetalae; rosids; malvids; Brassicales; Brassicaceae; Camelineae; Arabidopsis	.
comp4413_c0_seq1,comp4413_c0_seq2,comp4413_c0_seq3,comp4413_c0_seq4	-11.9535	1.64641	2.38364e-14	1.73025e-12	sp|Q9SH93|IPCS2_ARATH^Q9SH93^Q:588-1025,H:1-146^82.88%ID^E:2e-86^RecName: Full=Phosphatidylinositol:ceramide inositolphosphotransferase 2;^Eukaryota; Viridiplantae; Streptophyta; Embryophyta; Tracheophyta; Spermatophyta; Magnoliophyta; eudicotyledons; Gunneridae; Pentapetalae; rosids; malvids; Brassicales; Brassicaceae; Camelineae; Arabidopsis	.
comp1350_c0_seq1	-10.3211	1.64514	1.44139e-19	1.58305e-17	sp|G3GBK0|C7BL3_CICIN^G3GBK0^Q:1570-188,H:33-486^38.53%ID^E:5e-112^RecName: Full=Costunolide synthase;^Eukaryota; Viridiplantae; Streptophyta; Embryophyta; Tracheophyta; Spermatophyta; Magnoliophyta; eudicotyledons; Gunneridae; Pentapetalae; asterids; campanulids; Asterales; Asteraceae; Cichorioideae; Cichorieae; Cichoriinae; Cichorium	.
comp667_c0_seq1	-12.8205	1.64459	5.17637e-11	2.61447e-09	sp|Q9S7P9|SNP33_ARATH^Q9S7P9^Q:429-1334,H:1-300^65.13%ID^E:1e-113^RecName: Full=SNAP25 homologous protein SNAP33;^Eukaryota; Viridiplantae; Streptophyta; Embryophyta; Tracheophyta; Spermatophyta; Magnoliophyta; eudicotyledons; Gunneridae; Pentapetalae; rosids; malvids; Brassicales; Brassicaceae; Camelineae; Arabidopsis	.
comp8115_c0_seq1	-13.7846	1.6342	1.61981e-07	5.23077e-06	sp|O35678|MGLL_MOUSE^O35678^Q:1122-319,H:30-296^32.23%ID^E:2e-32^RecName: Full=Monoglyceride lipase;^Eukaryota; Metazoa; Chordata; Craniata; Vertebrata; Euteleostomi; Mammalia; Eutheria; Euarchontoglires; Glires; Rodentia; Sciurognathi; Muroidea; Muridae; Murinae; Mus; Mus	.
comp10203_c0_seq1	-13.9436	1.62741	4.94039e-07	1.45703e-05	sp|Q93ZC5|AOC4_ARATH^Q93ZC5^Q:258-866,H:39-248^61.9%ID^E:3e-73^RecName: Full=Allene oxide cyclase 4, chloroplastic;^Eukaryota; Viridiplantae; Streptophyta; Embryophyta; Tracheophyta; Spermatophyta; Magnoliophyta; eudicotyledons; Gunneridae; Pentapetalae; rosids; malvids; Brassicales; Brassicaceae; Camelineae; Arabidopsis	.
comp4857_c0_seq1	-12.1316	1.62604	1.80836e-13	1.19726e-11	.	.
comp6351_c0_seq1	-12.9725	1.61828	4.14041e-10	1.87358e-08	sp|P87216|VIPI_SCHPO^P87216^Q:1131-610,H:5-168^27.57%ID^E:8e-08^RecName: Full=Protein vip1;^Eukaryota; Fungi; Dikarya; Ascomycota; Taphrinomycotina; Schizosaccharomycetes; Schizosaccharomycetales; Schizosaccharomycetaceae; Schizosaccharomyces	.
comp9400_c0_seq1	-12.9747	1.61434	5.13652e-10	2.307e-08	sp|Q5VR89|SIP11_ORYSJ^Q5VR89^Q:419-1111,H:3-234^62.23%ID^E:5e-73^RecName: Full=Aquaporin SIP1-1;^Eukaryota; Viridiplantae; Streptophyta; Embryophyta; Tracheophyta; Spermatophyta; Magnoliophyta; Liliopsida; Poales; Poaceae; BEP clade; Ehrhartoideae; Oryzeae; Oryza	.
comp4083_c0_seq1	-14.0672	1.6063	2.1396e-06	5.66093e-05	.	.
comp9074_c0_seq1	-12.08	1.60535	2.38484e-13	1.54974e-11	.	.
comp8427_c0_seq1	-14.0983	1.60427	2.17351e-06	5.72911e-05	sp|Q9C5X3|KEULE_ARATH^Q9C5X3^Q:151-2151,H:1-666^79.19%ID^E:0^RecName: Full=SNARE-interacting protein KEULE;^Eukaryota; Viridiplantae; Streptophyta; Embryophyta; Tracheophyta; Spermatophyta; Magnoliophyta; eudicotyledons; Gunneridae; Pentapetalae; rosids; malvids; Brassicales; Brassicaceae; Camelineae; Arabidopsis	.
comp16307_c0_seq1	-11.8735	1.60231	5.3231e-14	3.74785e-12	.	.
comp13739_c0_seq1	-14.0057	1.60228	1.18061e-06	3.26926e-05	sp|Q9SYF0|GLIP2_ARATH^Q9SYF0^Q:171-1223,H:8-373^46.45%ID^E:7e-106^RecName: Full=GDSL esterase/lipase 2;^Eukaryota; Viridiplantae; Streptophyta; Embryophyta; Tracheophyta; Spermatophyta; Magnoliophyta; eudicotyledons; Gunneridae; Pentapetalae; rosids; malvids; Brassicales; Brassicaceae; Camelineae; Arabidopsis	.
comp5069_c0_seq1	-13.8406	1.59859	4.88756e-07	1.44347e-05	sp|Q9SDQ3|SCL1_ARATH^Q9SDQ3^Q:478-2196,H:16-593^58.64%ID^E:0^RecName: Full=Scarecrow-like protein 1;^Eukaryota; Viridiplantae; Streptophyta; Embryophyta; Tracheophyta; Spermatophyta; Magnoliophyta; eudicotyledons; Gunneridae; Pentapetalae; rosids; malvids; Brassicales; Brassicaceae; Camelineae; Arabidopsis	.
comp9012_c0_seq1	-10.8165	1.59056	3.20971e-17	2.95904e-15	sp|Q42962|PGKY_TOBAC^Q42962^Q:236-505,H:1-90^92.22%ID^E:3e-48^RecName: Full=Phosphoglycerate kinase, cytosolic;^Eukaryota; Viridiplantae; Streptophyta; Embryophyta; Tracheophyta; Spermatophyta; Magnoliophyta; eudicotyledons; Gunneridae; Pentapetalae; asterids; lamiids; Solanales; Solanaceae; Nicotianoideae; Nicotianeae; Nicotiana	GO:0005737^cellular_component^cytoplasm`GO:0005524^molecular_function^ATP binding`GO:0004618^molecular_function^phosphoglycerate kinase activity`GO:0006096^biological_process^glycolytic process
comp5430_c0_seq1	-13.6383	1.58704	1.25783e-07	4.16388e-06	.	.
comp8557_c0_seq1	-12.8452	1.58569	2.68947e-10	1.2437e-08	sp|Q7XPY2|PMA1_ORYSJ^Q7XPY2^Q:2227-656,H:215-728^73.85%ID^E:0^RecName: Full=Plasma membrane ATPase;^Eukaryota; Viridiplantae; Streptophyta; Embryophyta; Tracheophyta; Spermatophyta; Magnoliophyta; Liliopsida; Poales; Poaceae; BEP clade; Ehrhartoideae; Oryzeae; Oryza	.
comp4644_c0_seq1	-13.9661	1.58515	1.16722e-06	3.23432e-05	sp|Q70PR7|VINSY_RAUSE^Q70PR7^Q:1571-216,H:4-421^40.9%ID^E:5e-79^RecName: Full=Vinorine synthase;^Eukaryota; Viridiplantae; Streptophyta; Embryophyta; Tracheophyta; Spermatophyta; Magnoliophyta; eudicotyledons; Gunneridae; Pentapetalae; asterids; lamiids; Gentianales; Apocynaceae; Rauvolfioideae; Vinceae; Rauvolfia	.
comp1820_c0_seq1,comp1820_c0_seq2	-13.3393	1.58506	1.40987e-08	5.32317e-07	sp|Q43866|INV1_ARATH^Q43866^Q:764-210,H:396-583^60.32%ID^E:5e-62^RecName: Full=Beta-fructofuranosidase, insoluble isoenzyme CWINV1;^Eukaryota; Viridiplantae; Streptophyta; Embryophyta; Tracheophyta; Spermatophyta; Magnoliophyta; eudicotyledons; Gunneridae; Pentapetalae; rosids; malvids; Brassicales; Brassicaceae; Camelineae; Arabidopsis	.
comp11900_c0_seq1	-11.1099	1.58226	2.79801e-16	2.35066e-14	sp|O04867|GLNA1_ALNGL^O04867^Q:2-694,H:126-356^96.54%ID^E:4e-146^RecName: Full=Glutamine synthetase;^Eukaryota; Viridiplantae; Streptophyta; Embryophyta; Tracheophyta; Spermatophyta; Magnoliophyta; eudicotyledons; Gunneridae; Pentapetalae; rosids; fabids; Fagales; Betulaceae; Alnus	.
comp5152_c0_seq1	-13.8324	1.58037	4.88756e-07	1.44347e-05	.	.
comp2512_c0_seq1,comp2512_c0_seq2	-13.4774	1.57985	4.61627e-08	1.62374e-06	.	.
comp8888_c0_seq1	-14.0728	1.57854	2.86283e-06	7.42997e-05	sp|F4JQ95|DGK7_ARATH^F4JQ95^Q:378-1766,H:30-492^66.17%ID^E:0^RecName: Full=Diacylglycerol kinase 7;^Eukaryota; Viridiplantae; Streptophyta; Embryophyta; Tracheophyta; Spermatophyta; Magnoliophyta; eudicotyledons; Gunneridae; Pentapetalae; rosids; malvids; Brassicales; Brassicaceae; Camelineae; Arabidopsis	.
comp15337_c0_seq1	-11.622	1.5778	1.83741e-14	1.34533e-12	sp|P32289|GLNA_VIGAC^P32289^Q:242-592,H:16-132^89.74%ID^E:8e-73^RecName: Full=Glutamine synthetase nodule isozyme;^Eukaryota; Viridiplantae; Streptophyta; Embryophyta; Tracheophyta; Spermatophyta; Magnoliophyta; eudicotyledons; Gunneridae; Pentapetalae; rosids; fabids; Fabales; Fabaceae; Papilionoideae; Phaseoleae; Vigna	.
comp10385_c0_seq1	-12.5269	1.57724	2.27437e-11	1.18712e-09	.	.
comp17043_c0_seq1	-13.5719	1.57666	9.74457e-08	3.25132e-06	.	.
comp3512_c0_seq1	-13.9205	1.57337	8.68896e-07	2.45939e-05	sp|Q9XI90|WRKY4_ARATH^Q9XI90^Q:1822-254,H:11-512^56.53%ID^E:2e-171^RecName: Full=Probable WRKY transcription factor 4;^Eukaryota; Viridiplantae; Streptophyta; Embryophyta; Tracheophyta; Spermatophyta; Magnoliophyta; eudicotyledons; Gunneridae; Pentapetalae; rosids; malvids; Brassicales; Brassicaceae; Camelineae; Arabidopsis	.
comp1430_c0_seq1	-13.4279	1.56913	4.67003e-08	1.64128e-06	sp|Q9LP56|WRK65_ARATH^Q9LP56^Q:1228-449,H:12-245^45.86%ID^E:3e-64^RecName: Full=Probable WRKY transcription factor 65;^Eukaryota; Viridiplantae; Streptophyta; Embryophyta; Tracheophyta; Spermatophyta; Magnoliophyta; eudicotyledons; Gunneridae; Pentapetalae; rosids; malvids; Brassicales; Brassicaceae; Camelineae; Arabidopsis	.
comp14096_c0_seq1	-13.0899	1.56593	3.31041e-09	1.34502e-07	sp|Q56WD9|THIK2_ARATH^Q56WD9^Q:387-1,H:1-127^74.42%ID^E:8e-51^RecName: Full=3-ketoacyl-CoA thiolase 2, peroxisomal;^Eukaryota; Viridiplantae; Streptophyta; Embryophyta; Tracheophyta; Spermatophyta; Magnoliophyta; eudicotyledons; Gunneridae; Pentapetalae; rosids; malvids; Brassicales; Brassicaceae; Camelineae; Arabidopsis	.
comp3915_c0_seq1,comp3915_c0_seq2	-13.7165	1.56558	2.7925e-07	8.59642e-06	sp|Q9ZQR3|Y2451_ARATH^Q9ZQR3^Q:806-492,H:368-476^42.34%ID^E:4e-15^RecName: Full=Leucine-rich repeat receptor-like serine/threonine-protein kinase At2g14510;^Eukaryota; Viridiplantae; Streptophyta; Embryophyta; Tracheophyta; Spermatophyta; Magnoliophyta; eudicotyledons; Gunneridae; Pentapetalae; rosids; malvids; Brassicales; Brassicaceae; Camelineae; Arabidopsis	.
comp1930_c0_seq1,comp1930_c0_seq2	-13.2779	1.56236	1.46607e-08	5.49933e-07	sp|Q6ICB0|DESI1_HUMAN^Q6ICB0^Q:1107-655,H:7-159^47.71%ID^E:2e-40^RecName: Full=Desumoylating isopeptidase 1;^Eukaryota; Metazoa; Chordata; Craniata; Vertebrata; Euteleostomi; Mammalia; Eutheria; Euarchontoglires; Primates; Haplorrhini; Catarrhini; Hominidae; Homo	.
comp11920_c0_seq1	-12.6777	1.56205	1.33288e-10	6.39509e-09	sp|Q9SKI2|VPS2A_ARATH^Q9SKI2^Q:795-127,H:2-225^91.07%ID^E:6e-104^RecName: Full=Vacuolar protein sorting-associated protein 2 homolog 1;^Eukaryota; Viridiplantae; Streptophyta; Embryophyta; Tracheophyta; Spermatophyta; Magnoliophyta; eudicotyledons; Gunneridae; Pentapetalae; rosids; malvids; Brassicales; Brassicaceae; Camelineae; Arabidopsis	.
comp13301_c0_seq1	-14.0477	1.5597	3.72954e-06	9.4525e-05	sp|Q9S9N9|CCR1_ARATH^Q9S9N9^Q:259-1215,H:11-324^50.16%ID^E:6e-93^RecName: Full=Cinnamoyl-CoA reductase 1;^Eukaryota; Viridiplantae; Streptophyta; Embryophyta; Tracheophyta; Spermatophyta; Magnoliophyta; eudicotyledons; Gunneridae; Pentapetalae; rosids; malvids; Brassicales; Brassicaceae; Camelineae; Arabidopsis	.
comp2746_c0_seq1,comp2746_c0_seq2	-13.1002	1.5476	6.42608e-09	2.53996e-07	sp|Q9FKW8|STR18_ARATH^Q9FKW8^Q:234-569,H:13-126^57.02%ID^E:2e-36^RecName: Full=Thiosulfate sulfurtransferase 18;^Eukaryota; Viridiplantae; Streptophyta; Embryophyta; Tracheophyta; Spermatophyta; Magnoliophyta; eudicotyledons; Gunneridae; Pentapetalae; rosids; malvids; Brassicales; Brassicaceae; Camelineae; Arabidopsis	.
comp5431_c0_seq1	-12.8985	1.54724	1.35802e-09	5.73305e-08	sp|P14533|CABO_DORPE^P14533^Q:153-650,H:2-147^26.35%ID^E:2e-11^RecName: Full=Squidulin;^Eukaryota; Metazoa; Lophotrochozoa; Mollusca; Cephalopoda; Coleoidea; Neocoleoidea; Decapodiformes; Teuthida; Myopsina; Loliginidae; Doryteuthis	.
comp6300_c0_seq1	-13.7418	1.54546	6.21453e-07	1.80628e-05	sp|Q5E9Q1|PGLT1_BOVIN^Q5E9Q1^Q:1019-69,H:54-372^25.23%ID^E:4e-21^RecName: Full=Protein O-glucosyltransferase 1;^Eukaryota; Metazoa; Chordata; Craniata; Vertebrata; Euteleostomi; Mammalia; Eutheria; Laurasiatheria; Cetartiodactyla; Ruminantia; Pecora; Bovidae; Bovinae; Bos	.
comp10611_c0_seq1	-14.0756	1.54414	3.82678e-06	9.66412e-05	sp|Q9LMM6|BPS1_ARATH^Q9LMM6^Q:968-624,H:32-145^30.17%ID^E:5e-09^RecName: Full=Protein BPS1, chloroplastic;^Eukaryota; Viridiplantae; Streptophyta; Embryophyta; Tracheophyta; Spermatophyta; Magnoliophyta; eudicotyledons; Gunneridae; Pentapetalae; rosids; malvids; Brassicales; Brassicaceae; Camelineae; Arabidopsis	.
comp7130_c0_seq1	-13.6748	1.5402	4.65139e-07	1.38244e-05	.	.
comp2053_c0_seq1,comp2053_c0_seq2	-13.1136	1.53066	9.98673e-09	3.85696e-07	sp|F4JKK0|SUD1_ARATH^F4JKK0^Q:1195-851,H:4-130^30.6%ID^E:5e-08^RecName: Full=Probable E3 ubiquitin ligase SUD1;^Eukaryota; Viridiplantae; Streptophyta; Embryophyta; Tracheophyta; Spermatophyta; Magnoliophyta; eudicotyledons; Gunneridae; Pentapetalae; rosids; malvids; Brassicales; Brassicaceae; Camelineae; Arabidopsis	.
comp538_c0_seq1	-13.3893	1.53056	7.59376e-08	2.58691e-06	sp|Q39242|TRXB2_ARATH^Q39242^Q:1201-245,H:56-383^79.27%ID^E:1e-168^RecName: Full=Thioredoxin reductase 2;^Eukaryota; Viridiplantae; Streptophyta; Embryophyta; Tracheophyta; Spermatophyta; Magnoliophyta; eudicotyledons; Gunneridae; Pentapetalae; rosids; malvids; Brassicales; Brassicaceae; Camelineae; Arabidopsis	.
comp6141_c0_seq1	-10.1047	1.51872	1.8133e-17	1.72239e-15	sp|Q39644|LEA5_CITSI^Q39644^Q:455-171,H:1-93^50%ID^E:1e-16^RecName: Full=Late embryogenesis abundant protein Lea5;^Eukaryota; Viridiplantae; Streptophyta; Embryophyta; Tracheophyta; Spermatophyta; Magnoliophyta; eudicotyledons; Gunneridae; Pentapetalae; rosids; malvids; Sapindales; Rutaceae; Citrus	GO:0006950^biological_process^response to stress
comp1592_c0_seq1	-12.7045	1.5148	6.17449e-10	2.72388e-08	.	.
comp5471_c0_seq1	-12.561	1.51276	2.01432e-10	9.42865e-09	sp|Q39065|COPT1_ARATH^Q39065^Q:329-697,H:45-168^57.48%ID^E:5e-34^RecName: Full=Copper transporter 1;^Eukaryota; Viridiplantae; Streptophyta; Embryophyta; Tracheophyta; Spermatophyta; Magnoliophyta; eudicotyledons; Gunneridae; Pentapetalae; rosids; malvids; Brassicales; Brassicaceae; Camelineae; Arabidopsis	.
comp11809_c0_seq1	-13.0053	1.50528	8.38508e-09	3.25329e-07	sp|Q70PR7|VINSY_RAUSE^Q70PR7^Q:252-1,H:1-84^77.38%ID^E:2e-36^RecName: Full=Vinorine synthase;^Eukaryota; Viridiplantae; Streptophyta; Embryophyta; Tracheophyta; Spermatophyta; Magnoliophyta; eudicotyledons; Gunneridae; Pentapetalae; asterids; lamiids; Gentianales; Apocynaceae; Rauvolfioideae; Vinceae; Rauvolfia	GO:0050636^molecular_function^vinorine synthase activity`GO:0009820^biological_process^alkaloid metabolic process
comp6154_c0_seq1	-11.4971	1.49938	1.08087e-13	7.28191e-12	sp|Q6V4H0|10HGO_CATRO^Q6V4H0^Q:1190-123,H:3-357^61.24%ID^E:5e-136^RecName: Full=8-hydroxygeraniol dehydrogenase;^Eukaryota; Viridiplantae; Streptophyta; Embryophyta; Tracheophyta; Spermatophyta; Magnoliophyta; eudicotyledons; Gunneridae; Pentapetalae; asterids; lamiids; Gentianales; Apocynaceae; Rauvolfioideae; Vinceae; Catharanthus	.
comp2526_c0_seq1,comp2526_c0_seq2	-13.6362	1.49504	7.5097e-07	2.14319e-05	sp|Q5EAE0|ERGI3_BOVIN^Q5EAE0^Q:144-1184,H:7-373^35.64%ID^E:7e-66^RecName: Full=Endoplasmic reticulum-Golgi intermediate compartment protein 3;^Eukaryota; Metazoa; Chordata; Craniata; Vertebrata; Euteleostomi; Mammalia; Eutheria; Laurasiatheria; Cetartiodactyla; Ruminantia; Pecora; Bovidae; Bovinae; Bos	.
comp4328_c0_seq1,comp4328_c0_seq2,comp4328_c0_seq3,comp4328_c0_seq4,comp4328_c0_seq5,comp4328_c0_seq6	-13.1926	1.48991	2.99097e-08	1.07813e-06	sp|Q9XFI1|TRL12_ARATH^Q9XFI1^Q:995-513,H:25-193^60.36%ID^E:1e-60^RecName: Full=Thioredoxin-like 1-2, chloroplastic;^Eukaryota; Viridiplantae; Streptophyta; Embryophyta; Tracheophyta; Spermatophyta; Magnoliophyta; eudicotyledons; Gunneridae; Pentapetalae; rosids; malvids; Brassicales; Brassicaceae; Camelineae; Arabidopsis	.
comp5769_c0_seq1	-13.1227	1.48949	2.4037e-08	8.76177e-07	sp|P0CZ23|ACOX3_ARATH^P0CZ23^Q:2-1780,H:82-674^76.05%ID^E:0^RecName: Full=Acyl-coenzyme A oxidase 3, peroxisomal;^Eukaryota; Viridiplantae; Streptophyta; Embryophyta; Tracheophyta; Spermatophyta; Magnoliophyta; eudicotyledons; Gunneridae; Pentapetalae; rosids; malvids; Brassicales; Brassicaceae; Camelineae; Arabidopsis	.
comp10841_c0_seq1	-12.1286	1.48708	1.48674e-11	7.99766e-10	sp|Q56WD9|THIK2_ARATH^Q56WD9^Q:1552-533,H:123-462^88.24%ID^E:0^RecName: Full=3-ketoacyl-CoA thiolase 2, peroxisomal;^Eukaryota; Viridiplantae; Streptophyta; Embryophyta; Tracheophyta; Spermatophyta; Magnoliophyta; eudicotyledons; Gunneridae; Pentapetalae; rosids; malvids; Brassicales; Brassicaceae; Camelineae; Arabidopsis	.
comp5072_c0_seq1	-13.372	1.48489	1.53734e-07	4.99504e-06	sp|P92983|PROD1_ARATH^P92983^Q:1580-282,H:53-487^58.16%ID^E:1e-177^RecName: Full=Proline dehydrogenase 1, mitochondrial;^Eukaryota; Viridiplantae; Streptophyta; Embryophyta; Tracheophyta; Spermatophyta; Magnoliophyta; eudicotyledons; Gunneridae; Pentapetalae; rosids; malvids; Brassicales; Brassicaceae; Camelineae; Arabidopsis	.
comp9326_c0_seq1	-13.3901	1.48121	1.55297e-07	5.02648e-06	sp|Q9MA75|VIP1_ARATH^Q9MA75^Q:1308-271,H:1-340^43.96%ID^E:4e-65^RecName: Full=Transcription factor VIP1;^Eukaryota; Viridiplantae; Streptophyta; Embryophyta; Tracheophyta; Spermatophyta; Magnoliophyta; eudicotyledons; Gunneridae; Pentapetalae; rosids; malvids; Brassicales; Brassicaceae; Camelineae; Arabidopsis	.
comp7507_c0_seq1	-13.3493	1.46056	1.91954e-07	6.10059e-06	sp|Q39688|EP1G_DAUCA^Q39688^Q:72-623,H:6-181^61.29%ID^E:3e-68^RecName: Full=Epidermis-specific secreted glycoprotein EP1;^Eukaryota; Viridiplantae; Streptophyta; Embryophyta; Tracheophyta; Spermatophyta; Magnoliophyta; eudicotyledons; Gunneridae; Pentapetalae; asterids; campanulids; Apiales; Apiaceae; Apioideae; Scandiceae; Daucinae; Daucus	GO:0005576^cellular_component^extracellular region`GO:0006833^biological_process^water transport
comp4961_c0_seq1	-12.2414	1.45132	1.2444e-10	5.97736e-09	sp|Q05047|C72A1_CATRO^Q05047^Q:189-1697,H:20-524^55.82%ID^E:0^RecName: Full=Secologanin synthase;^Eukaryota; Viridiplantae; Streptophyta; Embryophyta; Tracheophyta; Spermatophyta; Magnoliophyta; eudicotyledons; Gunneridae; Pentapetalae; asterids; lamiids; Gentianales; Apocynaceae; Rauvolfioideae; Vinceae; Catharanthus	.
comp18372_c0_seq1	-12.4911	1.44732	5.51111e-10	2.44916e-08	.	.
comp9429_c0_seq1	-13.6115	1.44252	1.21087e-06	3.33992e-05	sp|Q2EF88|YSL3_ARATH^Q2EF88^Q:345-2342,H:7-674^75.22%ID^E:0^RecName: Full=Metal-nicotianamine transporter YSL3;^Eukaryota; Viridiplantae; Streptophyta; Embryophyta; Tracheophyta; Spermatophyta; Magnoliophyta; eudicotyledons; Gunneridae; Pentapetalae; rosids; malvids; Brassicales; Brassicaceae; Camelineae; Arabidopsis	.
comp5851_c0_seq1	-13.1446	1.43947	7.1539e-08	2.45092e-06	sp|Q93Z27|CML45_ARATH^Q93Z27^Q:513-4,H:25-187^41.62%ID^E:4e-27^RecName: Full=Probable calcium-binding protein CML45;^Eukaryota; Viridiplantae; Streptophyta; Embryophyta; Tracheophyta; Spermatophyta; Magnoliophyta; eudicotyledons; Gunneridae; Pentapetalae; rosids; malvids; Brassicales; Brassicaceae; Camelineae; Arabidopsis	.
comp5612_c0_seq1	-12.8788	1.43657	1.29468e-08	4.90163e-07	sp|Q5PP62|SPX3_ARATH^Q5PP62^Q:133-939,H:1-245^56.04%ID^E:3e-82^RecName: Full=SPX domain-containing protein 3;^Eukaryota; Viridiplantae; Streptophyta; Embryophyta; Tracheophyta; Spermatophyta; Magnoliophyta; eudicotyledons; Gunneridae; Pentapetalae; rosids; malvids; Brassicales; Brassicaceae; Camelineae; Arabidopsis	.
comp9467_c0_seq1	-9.67114	1.43058	2.14273e-16	1.82192e-14	sp|Q42962|PGKY_TOBAC^Q42962^Q:2-325,H:294-401^91.67%ID^E:1e-62^RecName: Full=Phosphoglycerate kinase, cytosolic;^Eukaryota; Viridiplantae; Streptophyta; Embryophyta; Tracheophyta; Spermatophyta; Magnoliophyta; eudicotyledons; Gunneridae; Pentapetalae; asterids; lamiids; Solanales; Solanaceae; Nicotianoideae; Nicotianeae; Nicotiana	.
comp11097_c0_seq1	-13.6868	1.42957	2.72817e-06	7.09358e-05	sp|Q9ZVX4|U90A1_ARATH^Q9ZVX4^Q:1041-1,H:9-364^53.78%ID^E:2e-120^RecName: Full=UDP-glycosyltransferase 90A1;^Eukaryota; Viridiplantae; Streptophyta; Embryophyta; Tracheophyta; Spermatophyta; Magnoliophyta; eudicotyledons; Gunneridae; Pentapetalae; rosids; malvids; Brassicales; Brassicaceae; Camelineae; Arabidopsis	.
comp13542_c0_seq1	-13.2127	1.42681	1.75674e-07	5.62132e-06	sp|Q9FYN7|P2C02_ORYSJ^Q9FYN7^Q:1444-398,H:34-377^64.41%ID^E:2e-142^RecName: Full=Probable protein phosphatase 2C 2;^Eukaryota; Viridiplantae; Streptophyta; Embryophyta; Tracheophyta; Spermatophyta; Magnoliophyta; Liliopsida; Poales; Poaceae; BEP clade; Ehrhartoideae; Oryzeae; Oryza	.
comp2044_c0_seq1	-12.7445	1.42669	6.04531e-09	2.40297e-07	.	.
comp2308_c0_seq1,comp2308_c0_seq2	-12.2917	1.41528	3.54905e-10	1.61989e-08	sp|Q9SAH7|WRK40_ARATH^Q9SAH7^Q:973-590,H:178-302^50%ID^E:9e-25^RecName: Full=Probable WRKY transcription factor 40;^Eukaryota; Viridiplantae; Streptophyta; Embryophyta; Tracheophyta; Spermatophyta; Magnoliophyta; eudicotyledons; Gunneridae; Pentapetalae; rosids; malvids; Brassicales; Brassicaceae; Camelineae; Arabidopsis	GO:0005634^cellular_component^nucleus`GO:0005515^molecular_function^protein binding`GO:0043565^molecular_function^sequence-specific DNA binding`GO:0003700^molecular_function^sequence-specific DNA binding transcription factor activity`GO:0042742^biological_process^defense response to bacterium`GO:0050832^biological_process^defense response to fungus`GO:0031347^biological_process^regulation of defe…
comp8323_c0_seq1	-13.5247	1.41347	1.41795e-06	3.85066e-05	.	.
comp13583_c0_seq1	-13.6017	1.41332	2.4571e-06	6.40061e-05	sp|Q9SYK9|U74E2_ARATH^Q9SYK9^Q:5-856,H:15-310^37%ID^E:8e-54^RecName: Full=UDP-glycosyltransferase 74E2;^Eukaryota; Viridiplantae; Streptophyta; Embryophyta; Tracheophyta; Spermatophyta; Magnoliophyta; eudicotyledons; Gunneridae; Pentapetalae; rosids; malvids; Brassicales; Brassicaceae; Camelineae; Arabidopsis	.
comp3553_c0_seq1,comp3553_c0_seq2	-12.7619	1.4117	1.28536e-08	4.87585e-07	.	.
comp4361_c1_seq1	-13.2422	1.41126	2.77777e-07	8.55733e-06	sp|Q8GYN5|RIN4_ARATH^Q8GYN5^Q:982-194,H:3-208^36.84%ID^E:3e-41^RecName: Full=RPM1-interacting protein 4;^Eukaryota; Viridiplantae; Streptophyta; Embryophyta; Tracheophyta; Spermatophyta; Magnoliophyta; eudicotyledons; Gunneridae; Pentapetalae; rosids; malvids; Brassicales; Brassicaceae; Camelineae; Arabidopsis	.
comp2604_c0_seq1,comp2604_c0_seq2	-13.6184	1.40984	1.98831e-06	5.28784e-05	sp|Q0WML0|AB27B_ARATH^Q0WML0^Q:2252-546,H:8-575^76.67%ID^E:0^RecName: Full=ABC transporter B family member 27;^Eukaryota; Viridiplantae; Streptophyta; Embryophyta; Tracheophyta; Spermatophyta; Magnoliophyta; eudicotyledons; Gunneridae; Pentapetalae; rosids; malvids; Brassicales; Brassicaceae; Camelineae; Arabidopsis	.
comp1981_c0_seq1	-13.6116	1.40873	3.13436e-06	8.09978e-05	sp|Q9FFH3|NUC_ARATH^Q9FFH3^Q:1845-1354,H:40-203^84.76%ID^E:2e-86^RecName: Full=Zinc finger protein NUTCRACKER;^Eukaryota; Viridiplantae; Streptophyta; Embryophyta; Tracheophyta; Spermatophyta; Magnoliophyta; eudicotyledons; Gunneridae; Pentapetalae; rosids; malvids; Brassicales; Brassicaceae; Camelineae; Arabidopsis	.
comp5461_c0_seq1	-12.0603	1.40042	1.22646e-10	5.8979e-09	sp|Q9SV84|NIP51_ARATH^Q9SV84^Q:350-1132,H:29-289^80.84%ID^E:5e-128^RecName: Full=Probable aquaporin NIP5-1;^Eukaryota; Viridiplantae; Streptophyta; Embryophyta; Tracheophyta; Spermatophyta; Magnoliophyta; eudicotyledons; Gunneridae; Pentapetalae; rosids; malvids; Brassicales; Brassicaceae; Camelineae; Arabidopsis	.
comp7198_c0_seq1	-12.3761	1.39702	1.20844e-09	5.10669e-08	sp|P00054|CYC_SESIN^P00054^Q:108-440,H:1-111^91.89%ID^E:2e-71^RecName: Full=Cytochrome c;^Eukaryota; Viridiplantae; Streptophyta; Embryophyta; Tracheophyta; Spermatophyta; Magnoliophyta; eudicotyledons; Gunneridae; Pentapetalae; asterids; lamiids; Lamiales; Pedaliaceae; Sesamum	.
comp8683_c0_seq1	-13.1354	1.3948	2.03199e-07	6.43371e-06	sp|Q9C9X3|ANXD5_ARATH^Q9C9X3^Q:1369-428,H:1-315^57.78%ID^E:4e-121^RecName: Full=Annexin D5;^Eukaryota; Viridiplantae; Streptophyta; Embryophyta; Tracheophyta; Spermatophyta; Magnoliophyta; eudicotyledons; Gunneridae; Pentapetalae; rosids; malvids; Brassicales; Brassicaceae; Camelineae; Arabidopsis	.
comp8671_c0_seq1	-12.8701	1.39364	4.16244e-08	1.47147e-06	sp|O96552|CHMP1_DICDI^O96552^Q:375-1,H:4-128^54.4%ID^E:6e-35^RecName: Full=Charged multivesicular body protein 1;^Eukaryota; Amoebozoa; Mycetozoa; Dictyosteliida; Dictyostelium	.
comp4450_c0_seq1	-13.3788	1.39309	7.67757e-07	2.18484e-05	sp|Q9SMT7|4CLLA_ARATH^Q9SMT7^Q:330-1838,H:10-511^80.59%ID^E:0^RecName: Full=4-coumarate--CoA ligase-like 10;^Eukaryota; Viridiplantae; Streptophyta; Embryophyta; Tracheophyta; Spermatophyta; Magnoliophyta; eudicotyledons; Gunneridae; Pentapetalae; rosids; malvids; Brassicales; Brassicaceae; Camelineae; Arabidopsis	.
comp5049_c0_seq1	-13.3165	1.38095	7.07248e-07	2.03184e-05	.	.
comp11983_c0_seq1	-11.4133	1.37999	4.83937e-12	2.74322e-10	sp|P93105|IPRT1_CATRO^P93105^Q:681-211,H:1-157^98.73%ID^E:2e-105^RecName: Full=Probable intracellular pathogenesis-related protein T1;^Eukaryota; Viridiplantae; Streptophyta; Embryophyta; Tracheophyta; Spermatophyta; Magnoliophyta; eudicotyledons; Gunneridae; Pentapetalae; asterids; lamiids; Gentianales; Apocynaceae; Rauvolfioideae; Vinceae; Catharanthus	.
comp1613_c0_seq1	-12.6101	1.37979	7.34494e-09	2.88691e-07	sp|Q42883|ECAP_SOLLC^Q42883^Q:1-2475,H:44-878^73.65%ID^E:0^RecName: Full=Calcium-transporting ATPase, endoplasmic reticulum-type;^Eukaryota; Viridiplantae; Streptophyta; Embryophyta; Tracheophyta; Spermatophyta; Magnoliophyta; eudicotyledons; Gunneridae; Pentapetalae; asterids; lamiids; Solanales; Solanaceae; Solanoideae; Solaneae; Solanum; Lycopersicon	.
comp4658_c0_seq1,comp4658_c0_seq2	-12.6455	1.37875	1.05193e-08	4.05153e-07	sp|Q940V3|U91A1_ARATH^Q940V3^Q:13-804,H:205-466^57.58%ID^E:6e-106^RecName: Full=UDP-glycosyltransferase 91A1;^Eukaryota; Viridiplantae; Streptophyta; Embryophyta; Tracheophyta; Spermatophyta; Magnoliophyta; eudicotyledons; Gunneridae; Pentapetalae; rosids; malvids; Brassicales; Brassicaceae; Camelineae; Arabidopsis	.
comp6581_c0_seq1	-13.4445	1.37579	1.29207e-06	3.53155e-05	sp|Q0WVN5|CSLG3_ARATH^Q0WVN5^Q:2426-237,H:12-745^54.67%ID^E:0^RecName: Full=Cellulose synthase-like protein G3;^Eukaryota; Viridiplantae; Streptophyta; Embryophyta; Tracheophyta; Spermatophyta; Magnoliophyta; eudicotyledons; Gunneridae; Pentapetalae; rosids; malvids; Brassicales; Brassicaceae; Camelineae; Arabidopsis	.
comp19152_c0_seq1	-12.9416	1.3755	9.4461e-08	3.16426e-06	sp|Q8W3M3|RAP29_ARATH^Q8W3M3^Q:183-1,H:6-75^62.86%ID^E:2e-20^RecName: Full=Ethylene-responsive transcription factor RAP2-9;^Eukaryota; Viridiplantae; Streptophyta; Embryophyta; Tracheophyta; Spermatophyta; Magnoliophyta; eudicotyledons; Gunneridae; Pentapetalae; rosids; malvids; Brassicales; Brassicaceae; Camelineae; Arabidopsis	GO:0005634^cellular_component^nucleus`GO:0003677^molecular_function^DNA binding`GO:0003700^molecular_function^sequence-specific DNA binding transcription factor activity`GO:0009873^biological_process^ethylene-activated signaling pathway`GO:0006351^biological_process^transcription, DNA-templated
comp3430_c0_seq1,comp3430_c0_seq2	-10.5652	1.35799	1.35908e-13	9.09808e-12	.	.
comp1357_c0_seq1	-13.2718	1.34844	1.03527e-06	2.8934e-05	sp|Q8BUV8|GP107_MOUSE^Q8BUV8^Q:1577-684,H:203-505^39.48%ID^E:1e-69^RecName: Full=Protein GPR107;^Eukaryota; Metazoa; Chordata; Craniata; Vertebrata; Euteleostomi; Mammalia; Eutheria; Euarchontoglires; Glires; Rodentia; Sciurognathi; Muroidea; Muridae; Murinae; Mus; Mus	.
comp4778_c1_seq1	-9.00014	1.34257	1.69167e-15	1.34867e-13	sp|P25923|CYC02_CATRO^P25923^Q:353-192,H:52-98^42.59%ID^E:4e-08^RecName: Full=CYC02 protein;^Eukaryota; Viridiplantae; Streptophyta; Embryophyta; Tracheophyta; Spermatophyta; Magnoliophyta; eudicotyledons; Gunneridae; Pentapetalae; asterids; lamiids; Gentianales; Apocynaceae; Rauvolfioideae; Vinceae; Catharanthus	GO:0007050^biological_process^cell cycle arrest`GO:0051301^biological_process^cell division
comp6405_c0_seq1	-11.1335	1.34152	3.57893e-12	2.048e-10	sp|Q9FKR0|MT878_ARATH^Q9FKR0^Q:181-441,H:1-85^50%ID^E:2e-19^RecName: Full=Probable S-adenosylmethionine-dependent methyltransferase At5g38780;^Eukaryota; Viridiplantae; Streptophyta; Embryophyta; Tracheophyta; Spermatophyta; Magnoliophyta; eudicotyledons; Gunneridae; Pentapetalae; rosids; malvids; Brassicales; Brassicaceae; Camelineae; Arabidopsis	.
comp1692_c0_seq1	-12.0268	1.33159	7.02406e-10	3.07295e-08	sp|P49572|TRPC_ARATH^P49572^Q:1409-333,H:42-400^71.67%ID^E:4e-169^RecName: Full=Indole-3-glycerol phosphate synthase, chloroplastic;^Eukaryota; Viridiplantae; Streptophyta; Embryophyta; Tracheophyta; Spermatophyta; Magnoliophyta; eudicotyledons; Gunneridae; Pentapetalae; rosids; malvids; Brassicales; Brassicaceae; Camelineae; Arabidopsis	.
comp1079_c0_seq1	-12.7592	1.32917	6.71793e-08	2.30343e-06	sp|P21616|AVP_VIGRR^P21616^Q:243-749,H:1-166^77.51%ID^E:6e-67^RecName: Full=Pyrophosphate-energized vacuolar membrane proton pump;^Eukaryota; Viridiplantae; Streptophyta; Embryophyta; Tracheophyta; Spermatophyta; Magnoliophyta; eudicotyledons; Gunneridae; Pentapetalae; rosids; fabids; Fabales; Fabaceae; Papilionoideae; Phaseoleae; Vigna	.
comp3598_c0_seq1,comp3598_c0_seq2	-12.9171	1.32755	1.98619e-07	6.30289e-06	.	.
comp2704_c0_seq1,comp2704_c0_seq2	-11.7967	1.32742	2.01382e-10	9.42865e-09	sp|Q7Y001|AGO12_ORYSJ^Q7Y001^Q:385-194,H:159-227^57.97%ID^E:2e-14^RecName: Full=Protein argonaute 12;^Eukaryota; Viridiplantae; Streptophyta; Embryophyta; Tracheophyta; Spermatophyta; Magnoliophyta; Liliopsida; Poales; Poaceae; BEP clade; Ehrhartoideae; Oryzeae; Oryza	.
comp18373_c0_seq1	-11.5957	1.32465	8.96375e-11	4.43186e-09	.	.
comp7253_c0_seq1	-12.5575	1.32359	2.40758e-08	8.76833e-07	sp|Q42884|AROC1_SOLLC^Q42884^Q:1626-319,H:1-438^81.55%ID^E:0^RecName: Full=Chorismate synthase 1, chloroplastic;^Eukaryota; Viridiplantae; Streptophyta; Embryophyta; Tracheophyta; Spermatophyta; Magnoliophyta; eudicotyledons; Gunneridae; Pentapetalae; asterids; lamiids; Solanales; Solanaceae; Solanoideae; Solaneae; Solanum; Lycopersicon	.
comp5018_c0_seq1	-12.5084	1.31792	1.67599e-08	6.22759e-07	sp|P10691|SUS1_SOLTU^P10691^Q:434-3,H:1-144^88.89%ID^E:2e-80^RecName: Full=Sucrose synthase;^Eukaryota; Viridiplantae; Streptophyta; Embryophyta; Tracheophyta; Spermatophyta; Magnoliophyta; eudicotyledons; Gunneridae; Pentapetalae; asterids; lamiids; Solanales; Solanaceae; Solanoideae; Solaneae; Solanum	.
comp8910_c0_seq1	-12.8998	1.31502	1.94384e-07	6.17316e-06	.	.
comp5009_c0_seq1	-12.4734	1.31333	1.92854e-08	7.10342e-07	sp|Q9ZUY3|AROD3_ARATH^Q9ZUY3^Q:615-4,H:40-257^77.98%ID^E:1e-109^RecName: Full=Arogenate dehydratase 3, chloroplastic;^Eukaryota; Viridiplantae; Streptophyta; Embryophyta; Tracheophyta; Spermatophyta; Magnoliophyta; eudicotyledons; Gunneridae; Pentapetalae; rosids; malvids; Brassicales; Brassicaceae; Camelineae; Arabidopsis	GO:0009507^cellular_component^chloroplast`GO:0009570^cellular_component^chloroplast stroma`GO:0005829^cellular_component^cytosol`GO:0016597^molecular_function^amino acid binding`GO:0047769^molecular_function^arogenate dehydratase activity`GO:0004664^molecular_function^prephenate dehydratase activity`GO:0009094^biological_process^L-phenylalanine biosynthetic process`GO:0080167^biological_process^r…
comp4387_c0_seq1	-12.6766	1.30855	6.23448e-08	2.14639e-06	sp|Q39013|NAC2_ARATH^Q39013^Q:631-1494,H:1-289^69.49%ID^E:4e-135^RecName: Full=NAC domain-containing protein 2;^Eukaryota; Viridiplantae; Streptophyta; Embryophyta; Tracheophyta; Spermatophyta; Magnoliophyta; eudicotyledons; Gunneridae; Pentapetalae; rosids; malvids; Brassicales; Brassicaceae; Camelineae; Arabidopsis	.
comp8048_c0_seq1	-13.1973	1.30785	1.38624e-06	3.77671e-05	sp|Q05047|C72A1_CATRO^Q05047^Q:267-1793,H:12-522^56.05%ID^E:0^RecName: Full=Secologanin synthase;^Eukaryota; Viridiplantae; Streptophyta; Embryophyta; Tracheophyta; Spermatophyta; Magnoliophyta; eudicotyledons; Gunneridae; Pentapetalae; asterids; lamiids; Gentianales; Apocynaceae; Rauvolfioideae; Vinceae; Catharanthus	.
comp1832_c0_seq1	-11.4949	1.30206	9.29265e-11	4.56238e-09	.	.
comp14991_c0_seq1	-12.8352	1.30198	2.14686e-07	6.76189e-06	sp|Q9SYK9|U74E2_ARATH^Q9SYK9^Q:2-166,H:396-450^60%ID^E:6e-14^RecName: Full=UDP-glycosyltransferase 74E2;^Eukaryota; Viridiplantae; Streptophyta; Embryophyta; Tracheophyta; Spermatophyta; Magnoliophyta; eudicotyledons; Gunneridae; Pentapetalae; rosids; malvids; Brassicales; Brassicaceae; Camelineae; Arabidopsis	GO:0052638^molecular_function^indole-3-butyrate beta-glucosyltransferase activity`GO:0035251^molecular_function^UDP-glucosyltransferase activity`GO:0071475^biological_process^cellular hyperosmotic salinity response`GO:0071215^biological_process^cellular response to abscisic acid stimulus`GO:0070301^biological_process^cellular response to hydrogen peroxide`GO:0042631^biological_process^cellular re…
comp6592_c0_seq1	-11.8091	1.29907	6.13606e-10	2.70976e-08	sp|Q42962|PGKY_TOBAC^Q42962^Q:1201-263,H:86-398^88.18%ID^E:1e-175^RecName: Full=Phosphoglycerate kinase, cytosolic;^Eukaryota; Viridiplantae; Streptophyta; Embryophyta; Tracheophyta; Spermatophyta; Magnoliophyta; eudicotyledons; Gunneridae; Pentapetalae; asterids; lamiids; Solanales; Solanaceae; Nicotianoideae; Nicotianeae; Nicotiana	.
comp7383_c0_seq1	-12.6179	1.29852	5.86951e-08	2.02902e-06	sp|Q94AG2|SERK1_ARATH^Q94AG2^Q:165-680,H:27-198^64.53%ID^E:9e-66^RecName: Full=Somatic embryogenesis receptor kinase 1;^Eukaryota; Viridiplantae; Streptophyta; Embryophyta; Tracheophyta; Spermatophyta; Magnoliophyta; eudicotyledons; Gunneridae; Pentapetalae; rosids; malvids; Brassicales; Brassicaceae; Camelineae; Arabidopsis	.
comp4730_c0_seq1	-12.6533	1.29338	7.20061e-08	2.46492e-06	.	.
comp5165_c0_seq1	-12.9999	1.2888	6.87702e-07	1.9838e-05	sp|O49840|APK2B_ARATH^O49840^Q:397-1617,H:1-418^71.05%ID^E:0^RecName: Full=Protein kinase 2B, chloroplastic;^Eukaryota; Viridiplantae; Streptophyta; Embryophyta; Tracheophyta; Spermatophyta; Magnoliophyta; eudicotyledons; Gunneridae; Pentapetalae; rosids; malvids; Brassicales; Brassicaceae; Camelineae; Arabidopsis	.
comp8125_c0_seq1	-11.826	1.28486	8.80608e-10	3.80131e-08	.	.
comp13135_c0_seq1	-13.1459	1.27469	2.29352e-06	5.9967e-05	.	.
comp7461_c0_seq1	-13.0093	1.26961	1.01481e-06	2.84226e-05	sp|P93026|VSR1_ARATH^P93026^Q:2465-642,H:3-612^77.7%ID^E:0^RecName: Full=Vacuolar-sorting receptor 1;^Eukaryota; Viridiplantae; Streptophyta; Embryophyta; Tracheophyta; Spermatophyta; Magnoliophyta; eudicotyledons; Gunneridae; Pentapetalae; rosids; malvids; Brassicales; Brassicaceae; Camelineae; Arabidopsis	.
comp9252_c0_seq1	-10.6025	1.26922	5.09861e-12	2.87472e-10	sp|A1L4Y2|ADHL3_ARATH^A1L4Y2^Q:798-4,H:8-284^48.56%ID^E:2e-71^RecName: Full=Alcohol dehydrogenase-like 3;^Eukaryota; Viridiplantae; Streptophyta; Embryophyta; Tracheophyta; Spermatophyta; Magnoliophyta; eudicotyledons; Gunneridae; Pentapetalae; rosids; malvids; Brassicales; Brassicaceae; Camelineae; Arabidopsis	.
comp1470_c0_seq1	-12.7627	1.25206	3.9073e-07	1.18134e-05	sp|Q43154|GSHRP_SPIOL^Q43154^Q:1678-239,H:10-489^86.67%ID^E:0^RecName: Full=Glutathione reductase, chloroplastic;^Eukaryota; Viridiplantae; Streptophyta; Embryophyta; Tracheophyta; Spermatophyta; Magnoliophyta; eudicotyledons; Gunneridae; Pentapetalae; Caryophyllales; Amaranthaceae; Chenopodioideae; Anserineae; Spinacia	.
comp3084_c0_seq1,comp3084_c0_seq2	-13.0092	1.2465	1.23193e-06	3.38143e-05	sp|Q70PR7|VINSY_RAUSE^Q70PR7^Q:878-3,H:85-372^57.43%ID^E:6e-104^RecName: Full=Vinorine synthase;^Eukaryota; Viridiplantae; Streptophyta; Embryophyta; Tracheophyta; Spermatophyta; Magnoliophyta; eudicotyledons; Gunneridae; Pentapetalae; asterids; lamiids; Gentianales; Apocynaceae; Rauvolfioideae; Vinceae; Rauvolfia	.
comp11646_c0_seq1	-11.9834	1.24459	7.71743e-09	3.01366e-07	sp|P28188|RAD2A_ARATH^P28188^Q:955-347,H:1-203^90.15%ID^E:6e-128^RecName: Full=Ras-related protein RABD2a;^Eukaryota; Viridiplantae; Streptophyta; Embryophyta; Tracheophyta; Spermatophyta; Magnoliophyta; eudicotyledons; Gunneridae; Pentapetalae; rosids; malvids; Brassicales; Brassicaceae; Camelineae; Arabidopsis	.
comp4846_c0_seq1	-12.0708	1.23279	1.59323e-08	5.93576e-07	sp|Q6PQJ9|5BPOR_DIGLA^Q6PQJ9^Q:284-1450,H:1-389^77.44%ID^E:0^RecName: Full=3-oxo-Delta(4,5)-steroid 5-beta-reductase;^Eukaryota; Viridiplantae; Streptophyta; Embryophyta; Tracheophyta; Spermatophyta; Magnoliophyta; eudicotyledons; Gunneridae; Pentapetalae; asterids; lamiids; Lamiales; Plantaginaceae; Digitalideae; Digitalis	.
comp3437_c0_seq1,comp3437_c0_seq2	-11.7718	1.23029	3.3044e-09	1.34388e-07	.	.
comp7988_c0_seq1	-12.3146	1.22119	7.4226e-08	2.5368e-06	.	.
comp8736_c0_seq1	-12.9137	1.21579	1.73905e-06	4.66854e-05	sp|Q9KG32|Y283_BACHD^Q9KG32^Q:342-1148,H:8-244^40%ID^E:9e-54^RecName: Full=Uncharacterized isomerase BH0283;^Bacteria; Firmicutes; Bacilli; Bacillales; Bacillaceae; Bacillus	.
comp1923_c0_seq1	-12.4507	1.21016	1.66228e-07	5.34337e-06	sp|B8GPV3|AROB_THISH^B8GPV3^Q:1355-294,H:6-354^60.73%ID^E:3e-125^RecName: Full=3-dehydroquinate synthase;^Bacteria; Proteobacteria; Gammaproteobacteria; Chromatiales; Ectothiorhodospiraceae; Thioalkalivibrio	.
comp13985_c0_seq1	-10.3628	1.20548	2.11002e-11	1.1027e-09	sp|Q6V4H0|10HGO_CATRO^Q6V4H0^Q:382-2,H:31-157^72.44%ID^E:9e-44^RecName: Full=8-hydroxygeraniol dehydrogenase;^Eukaryota; Viridiplantae; Streptophyta; Embryophyta; Tracheophyta; Spermatophyta; Magnoliophyta; eudicotyledons; Gunneridae; Pentapetalae; asterids; lamiids; Gentianales; Apocynaceae; Rauvolfioideae; Vinceae; Catharanthus	.
comp5658_c0_seq1	-11.9395	1.20188	1.78595e-08	6.61868e-07	sp|Q17QL9|T184C_BOVIN^Q17QL9^Q:1055-219,H:46-325^29.97%ID^E:5e-39^RecName: Full=Transmembrane protein 184C;^Eukaryota; Metazoa; Chordata; Craniata; Vertebrata; Euteleostomi; Mammalia; Eutheria; Laurasiatheria; Cetartiodactyla; Ruminantia; Pecora; Bovidae; Bovinae; Bos	.
comp4546_c0_seq1,comp4546_c0_seq2,comp4546_c0_seq3,comp4546_c0_seq4	-12.5663	1.1988	5.14124e-07	1.51415e-05	sp|Q9T074|PCKA_ARATH^Q9T074^Q:2507-789,H:93-671^88.26%ID^E:0^RecName: Full=Phosphoenolpyruvate carboxykinase [ATP];^Eukaryota; Viridiplantae; Streptophyta; Embryophyta; Tracheophyta; Spermatophyta; Magnoliophyta; eudicotyledons; Gunneridae; Pentapetalae; rosids; malvids; Brassicales; Brassicaceae; Camelineae; Arabidopsis	.
comp13568_c0_seq1	-10.6219	1.19411	7.90173e-11	3.93445e-09	.	.
comp1407_c0_seq1,comp1407_c0_seq2	-8.96811	1.19212	1.29651e-12	7.81127e-11	sp|Q9SX78|CXE2_ARATH^Q9SX78^Q:35-322,H:212-309^35.35%ID^E:2e-12^RecName: Full=Probable carboxylesterase 2;^Eukaryota; Viridiplantae; Streptophyta; Embryophyta; Tracheophyta; Spermatophyta; Magnoliophyta; eudicotyledons; Gunneridae; Pentapetalae; rosids; malvids; Brassicales; Brassicaceae; Camelineae; Arabidopsis	.
comp1979_c0_seq1	-12.051	1.1871	4.36667e-08	1.54109e-06	.	.
comp16306_c0_seq1	-12.8829	1.18315	2.31409e-06	6.03926e-05	sp|Q9SYK9|U74E2_ARATH^Q9SYK9^Q:3-314,H:305-402^58.65%ID^E:3e-33^RecName: Full=UDP-glycosyltransferase 74E2;^Eukaryota; Viridiplantae; Streptophyta; Embryophyta; Tracheophyta; Spermatophyta; Magnoliophyta; eudicotyledons; Gunneridae; Pentapetalae; rosids; malvids; Brassicales; Brassicaceae; Camelineae; Arabidopsis	.
comp13558_c0_seq1	-9.70911	1.17923	1.10711e-11	6.04029e-10	.	.
comp937_c0_seq1	-11.7334	1.17171	1.3999e-08	5.29029e-07	sp|Q9FKR0|MT878_ARATH^Q9FKR0^Q:1043-303,H:115-361^42.17%ID^E:3e-58^RecName: Full=Probable S-adenosylmethionine-dependent methyltransferase At5g38780;^Eukaryota; Viridiplantae; Streptophyta; Embryophyta; Tracheophyta; Spermatophyta; Magnoliophyta; eudicotyledons; Gunneridae; Pentapetalae; rosids; malvids; Brassicales; Brassicaceae; Camelineae; Arabidopsis	.
comp10541_c0_seq1	-9.74793	1.17141	1.53763e-11	8.2504e-10	sp|Q02972|CADH8_ARATH^Q02972^Q:240-1,H:149-228^81.25%ID^E:2e-37^RecName: Full=Cinnamyl alcohol dehydrogenase 8;^Eukaryota; Viridiplantae; Streptophyta; Embryophyta; Tracheophyta; Spermatophyta; Magnoliophyta; eudicotyledons; Gunneridae; Pentapetalae; rosids; malvids; Brassicales; Brassicaceae; Camelineae; Arabidopsis	GO:0047681^molecular_function^aryl-alcohol dehydrogenase (NADP+) activity`GO:0045551^molecular_function^cinnamyl-alcohol dehydrogenase activity`GO:0052747^molecular_function^sinapyl alcohol dehydrogenase activity`GO:0008270^molecular_function^zinc ion binding`GO:0009809^biological_process^lignin biosynthetic process`GO:0009617^biological_process^response to bacterium
comp2847_c0_seq1,comp2847_c0_seq2	-12.123	1.16086	1.06811e-07	3.55537e-06	sp|P09189|HSP7C_PETHY^P09189^Q:465-1,H:1-155^95.48%ID^E:5e-97^RecName: Full=Heat shock cognate 70 kDa protein;^Eukaryota; Viridiplantae; Streptophyta; Embryophyta; Tracheophyta; Spermatophyta; Magnoliophyta; eudicotyledons; Gunneridae; Pentapetalae; asterids; lamiids; Solanales; Solanaceae; Petunioideae; Petunia	.
comp1464_c0_seq1	-11.5329	1.157	9.91225e-09	3.83171e-07	sp|Q42896|SCRK2_SOLLC^Q42896^Q:302-1279,H:2-327^89.26%ID^E:0^RecName: Full=Fructokinase-2;^Eukaryota; Viridiplantae; Streptophyta; Embryophyta; Tracheophyta; Spermatophyta; Magnoliophyta; eudicotyledons; Gunneridae; Pentapetalae; asterids; lamiids; Solanales; Solanaceae; Solanoideae; Solaneae; Solanum; Lycopersicon	.
comp3948_c0_seq1,comp3948_c0_seq2	-11.7236	1.15349	2.64685e-08	9.59004e-07	sp|Q9SK87|ADHL2_ARATH^Q9SK87^Q:831-526,H:280-382^35.78%ID^E:3e-15^RecName: Full=Alcohol dehydrogenase-like 2;^Eukaryota; Viridiplantae; Streptophyta; Embryophyta; Tracheophyta; Spermatophyta; Magnoliophyta; eudicotyledons; Gunneridae; Pentapetalae; rosids; malvids; Brassicales; Brassicaceae; Camelineae; Arabidopsis	.
comp1622_c0_seq1	-11.0807	1.14269	2.11263e-09	8.74367e-08	sp|Q6NNI8|SAP1_ARATH^Q6NNI8^Q:645-139,H:2-168^55.62%ID^E:1e-56^RecName: Full=Zinc finger A20 and AN1 domain-containing stress-associated protein 1;^Eukaryota; Viridiplantae; Streptophyta; Embryophyta; Tracheophyta; Spermatophyta; Magnoliophyta; eudicotyledons; Gunneridae; Pentapetalae; rosids; malvids; Brassicales; Brassicaceae; Camelineae; Arabidopsis	GO:0003677^molecular_function^DNA binding`GO:0008270^molecular_function^zinc ion binding
comp12231_c0_seq1	-12.7333	1.14084	3.07894e-06	7.96145e-05	sp|Q39688|EP1G_DAUCA^Q39688^Q:305-601,H:263-373^48.65%ID^E:3e-28^RecName: Full=Epidermis-specific secreted glycoprotein EP1;^Eukaryota; Viridiplantae; Streptophyta; Embryophyta; Tracheophyta; Spermatophyta; Magnoliophyta; eudicotyledons; Gunneridae; Pentapetalae; asterids; campanulids; Apiales; Apiaceae; Apioideae; Scandiceae; Daucinae; Daucus	.
comp3590_c0_seq1,comp3590_c0_seq2	-12.6945	1.14041	2.40599e-06	6.27522e-05	sp|Q8H107|ODO2B_ARATH^Q8H107^Q:204-1601,H:1-464^68.09%ID^E:0^RecName: Full=Dihydrolipoyllysine-residue succinyltransferase component of 2-oxoglutarate dehydrogenase complex 2, mitochondrial;^Eukaryota; Viridiplantae; Streptophyta; Embryophyta; Tracheophyta; Spermatophyta; Magnoliophyta; eudicotyledons; Gunneridae; Pentapetalae; rosids; malvids; Brassicales; Brassicaceae; Camelineae; Arabidopsis	.
comp15091_c0_seq1	-9.96745	1.1377	9.62945e-11	4.70038e-09	sp|Q9ZRF1|MTDH_FRAAN^Q9ZRF1^Q:369-1,H:225-347^65.04%ID^E:2e-45^RecName: Full=Probable mannitol dehydrogenase;^Eukaryota; Viridiplantae; Streptophyta; Embryophyta; Tracheophyta; Spermatophyta; Magnoliophyta; eudicotyledons; Gunneridae; Pentapetalae; rosids; fabids; Rosales; Rosaceae; Rosoideae; Potentilleae; Fragariinae; Fragaria	.
comp15131_c0_seq1	-12.125	1.1281	2.93933e-07	9.01551e-06	sp|Q9SGD6|AROD6_ARATH^Q9SGD6^Q:2-517,H:238-409^91.28%ID^E:6e-97^RecName: Full=Arogenate dehydratase/prephenate dehydratase 6, chloroplastic;^Eukaryota; Viridiplantae; Streptophyta; Embryophyta; Tracheophyta; Spermatophyta; Magnoliophyta; eudicotyledons; Gunneridae; Pentapetalae; rosids; malvids; Brassicales; Brassicaceae; Camelineae; Arabidopsis	GO:0009507^cellular_component^chloroplast`GO:0009570^cellular_component^chloroplast stroma`GO:0016597^molecular_function^amino acid binding`GO:0047769^molecular_function^arogenate dehydratase activity`GO:0004664^molecular_function^prephenate dehydratase activity`GO:0009094^biological_process^L-phenylalanine biosynthetic process
comp388_c0_seq1	-12.5273	1.11537	2.08449e-06	5.52554e-05	sp|Q9LLL8|XSP1_ARATH^Q9LLL8^Q:279-536,H:28-116^39.33%ID^E:2e-06^RecName: Full=Xylem serine proteinase 1;^Eukaryota; Viridiplantae; Streptophyta; Embryophyta; Tracheophyta; Spermatophyta; Magnoliophyta; eudicotyledons; Gunneridae; Pentapetalae; rosids; malvids; Brassicales; Brassicaceae; Camelineae; Arabidopsis	.
comp5771_c0_seq1	-10.4335	1.11031	8.46638e-10	3.66216e-08	sp|B9HMP5|CSPLD_POPTR^B9HMP5^Q:819-379,H:30-176^63.27%ID^E:4e-48^RecName: Full=CASP-like protein POPTRDRAFT_820933;^Eukaryota; Viridiplantae; Streptophyta; Embryophyta; Tracheophyta; Spermatophyta; Magnoliophyta; eudicotyledons; Gunneridae; Pentapetalae; rosids; fabids; Malpighiales; Salicaceae; Saliceae; Populus	.
comp2655_c0_seq1,comp2655_c0_seq2	-12.1088	1.10614	4.12529e-07	1.24183e-05	sp|Q5R5W5|VTA1_PONAB^Q5R5W5^Q:897-355,H:15-200^40.53%ID^E:2e-32^RecName: Full=Vacuolar protein sorting-associated protein VTA1 homolog;^Eukaryota; Metazoa; Chordata; Craniata; Vertebrata; Euteleostomi; Mammalia; Eutheria; Euarchontoglires; Primates; Haplorrhini; Catarrhini; Hominidae; Pongo	.
comp4088_c0_seq1,comp4088_c0_seq2	-9.10086	1.09312	8.59969e-11	4.27693e-09	sp|Q9LMA7|CXE1_ARATH^Q9LMA7^Q:371-3,H:4-127^48.8%ID^E:4e-31^RecName: Full=Probable carboxylesterase 1;^Eukaryota; Viridiplantae; Streptophyta; Embryophyta; Tracheophyta; Spermatophyta; Magnoliophyta; eudicotyledons; Gunneridae; Pentapetalae; rosids; malvids; Brassicales; Brassicaceae; Camelineae; Arabidopsis	.
comp1831_c0_seq1	-11.6589	1.06328	2.02113e-07	6.40413e-06	sp|Q40478|ERF5_TOBAC^Q40478^Q:591-1142,H:113-269^51.89%ID^E:1e-46^RecName: Full=Ethylene-responsive transcription factor 5;^Eukaryota; Viridiplantae; Streptophyta; Embryophyta; Tracheophyta; Spermatophyta; Magnoliophyta; eudicotyledons; Gunneridae; Pentapetalae; asterids; lamiids; Solanales; Solanaceae; Nicotianoideae; Nicotianeae; Nicotiana	.
comp9432_c0_seq1	-11.5349	1.05647	1.47212e-07	4.80535e-06	.	.
comp4616_c0_seq1,comp4616_c0_seq2,comp4616_c0_seq3	-11.6209	1.04136	3.21975e-07	9.83271e-06	.	.
comp615_c0_seq1	-11.9031	1.0303	1.12788e-06	3.13769e-05	sp|O80920|PYL4_ARATH^O80920^Q:887-378,H:33-202^74.85%ID^E:2e-81^RecName: Full=Abscisic acid receptor PYL4;^Eukaryota; Viridiplantae; Streptophyta; Embryophyta; Tracheophyta; Spermatophyta; Magnoliophyta; eudicotyledons; Gunneridae; Pentapetalae; rosids; malvids; Brassicales; Brassicaceae; Camelineae; Arabidopsis	GO:0005737^cellular_component^cytoplasm`GO:0005634^cellular_component^nucleus`GO:0010427^molecular_function^abscisic acid binding`GO:0005515^molecular_function^protein binding`GO:0042803^molecular_function^protein homodimerization activity`GO:0004872^molecular_function^receptor activity`GO:0009738^biological_process^abscisic acid-activated signaling pathway
comp10483_c0_seq1	-10.7224	1.02633	2.69857e-08	9.76904e-07	.	.
comp3736_c0_seq1	-12.0067	1.01555	2.41892e-06	6.30503e-05	sp|P00557|KHYB_ECOLX^P00557^Q:1470-460,H:1-337^100%ID^E:0^RecName: Full=Hygromycin-B 4-O-kinase;^Bacteria; Proteobacteria; Gammaproteobacteria; Enterobacteriales; Enterobacteriaceae; Escherichia	.
comp5317_c0_seq1	-11.9628	1.01214	2.31318e-06	6.03926e-05	sp|Q3ZCG2|MPC1_BOVIN^Q3ZCG2^Q:245-589,H:6-109^47.83%ID^E:1e-26^RecName: Full=Mitochondrial pyruvate carrier 1;^Eukaryota; Metazoa; Chordata; Craniata; Vertebrata; Euteleostomi; Mammalia; Eutheria; Laurasiatheria; Cetartiodactyla; Ruminantia; Pecora; Bovidae; Bovinae; Bos	.
comp4517_c0_seq1	-11.5722	-1.01808	4.43242e-07	1.3267e-05	sp|P0CG89|H4_SOYBN^P0CG89^Q:404-159,H:22-103^100%ID^E:1e-49^RecName: Full=Histone H4;^Eukaryota; Viridiplantae; Streptophyta; Embryophyta; Tracheophyta; Spermatophyta; Magnoliophyta; eudicotyledons; Gunneridae; Pentapetalae; rosids; fabids; Fabales; Fabaceae; Papilionoideae; Phaseoleae; Glycine; Soja	.
comp2492_c0_seq1,comp2492_c0_seq2	-11.8809	-1.02676	1.15945e-06	3.2149e-05	.	.
comp1369_c0_seq1	-9.29232	-1.03206	1.12519e-09	4.76924e-08	sp|P09094|G3PC_TOBAC^P09094^Q:233-1207,H:1-325^93.54%ID^E:0^RecName: Full=Glyceraldehyde-3-phosphate dehydrogenase, cytosolic;^Eukaryota; Viridiplantae; Streptophyta; Embryophyta; Tracheophyta; Spermatophyta; Magnoliophyta; eudicotyledons; Gunneridae; Pentapetalae; asterids; lamiids; Solanales; Solanaceae; Nicotianoideae; Nicotianeae; Nicotiana	.
comp15763_c0_seq1	-11.7035	-1.05145	3.32208e-07	1.01379e-05	sp|O04066|ACBP_RICCO^O04066^Q:136-390,H:1-85^88.24%ID^E:6e-47^RecName: Full=Acyl-CoA-binding protein;^Eukaryota; Viridiplantae; Streptophyta; Embryophyta; Tracheophyta; Spermatophyta; Magnoliophyta; eudicotyledons; Gunneridae; Pentapetalae; rosids; fabids; Malpighiales; Euphorbiaceae; Acalyphoideae; Acalypheae; Ricinus	GO:0000062^molecular_function^fatty-acyl-CoA binding`GO:0008289^molecular_function^lipid binding`GO:0006810^biological_process^transport
comp2033_c0_seq1	-8.9447	-1.08557	9.60132e-11	4.69208e-09	sp|Q96520|PER12_ARATH^Q96520^Q:256-1227,H:39-357^65.43%ID^E:4e-149^RecName: Full=Peroxidase 12;^Eukaryota; Viridiplantae; Streptophyta; Embryophyta; Tracheophyta; Spermatophyta; Magnoliophyta; eudicotyledons; Gunneridae; Pentapetalae; rosids; malvids; Brassicales; Brassicaceae; Camelineae; Arabidopsis	.
comp9114_c0_seq1	-5.73042	-1.08743	1.63448e-11	8.74778e-10	.	.
comp4869_c0_seq1	-10.3415	-1.08921	1.39132e-09	5.86188e-08	.	.
comp11295_c0_seq1	-9.88654	-1.1515	4.60726e-11	2.33541e-09	sp|P20238|MT1_MIMGU^P20238^Q:365-493,H:22-63^72.09%ID^E:2e-11^RecName: Full=Metallothionein-like protein 1;^Eukaryota; Viridiplantae; Streptophyta; Embryophyta; Tracheophyta; Spermatophyta; Magnoliophyta; eudicotyledons; Gunneridae; Pentapetalae; asterids; lamiids; Lamiales; Phrymaceae; Mimulus	GO:0046872^molecular_function^metal ion binding
comp10076_c0_seq1	-12.1022	-1.15272	1.31065e-07	4.32516e-06	sp|Q9XEE2|ANXD2_ARATH^Q9XEE2^Q:1254-310,H:1-316^73.1%ID^E:4e-165^RecName: Full=Annexin D2;^Eukaryota; Viridiplantae; Streptophyta; Embryophyta; Tracheophyta; Spermatophyta; Magnoliophyta; eudicotyledons; Gunneridae; Pentapetalae; rosids; malvids; Brassicales; Brassicaceae; Camelineae; Arabidopsis	.
comp1108_c0_seq1	-11.96	-1.18573	2.98168e-08	1.0757e-06	sp|Q9LHE3|ASPG2_ARATH^Q9LHE3^Q:520-1569,H:122-470^40.78%ID^E:4e-76^RecName: Full=Protein ASPARTIC PROTEASE IN GUARD CELL 2;^Eukaryota; Viridiplantae; Streptophyta; Embryophyta; Tracheophyta; Spermatophyta; Magnoliophyta; eudicotyledons; Gunneridae; Pentapetalae; rosids; malvids; Brassicales; Brassicaceae; Camelineae; Arabidopsis	.
comp4667_c0_seq1,comp4667_c0_seq10,comp4667_c0_seq11,comp4667_c0_seq12,comp4667_c0_seq2,comp4667_c0_seq3,comp4667_c0_seq4,comp4667_c0_seq5,comp4667_c0_seq6,comp4667_c0_seq7,comp4667_c0_seq8,comp4667_c0_seq9	-9.08902	-1.20436	9.5091e-13	5.82056e-11	sp|P10978|POLX_TOBAC^P10978^Q:684-1,H:989-1215^48.91%ID^E:3e-64^RecName: Full=Retrovirus-related Pol polyprotein from transposon TNT 1-94;^Eukaryota; Viridiplantae; Streptophyta; Embryophyta; Tracheophyta; Spermatophyta; Magnoliophyta; eudicotyledons; Gunneridae; Pentapetalae; asterids; lamiids; Solanales; Solanaceae; Nicotianoideae; Nicotianeae; Nicotiana	.
comp3001_c0_seq1	-11.7755	-1.20825	7.41041e-09	2.90722e-07	.	.
comp10147_c0_seq1	-12.3914	-1.21604	1.27985e-07	4.23013e-06	sp|P48522|TCMO_CATRO^P48522^Q:2-271,H:416-505^100%ID^E:2e-43^RecName: Full=Trans-cinnamate 4-monooxygenase;^Eukaryota; Viridiplantae; Streptophyta; Embryophyta; Tracheophyta; Spermatophyta; Magnoliophyta; eudicotyledons; Gunneridae; Pentapetalae; asterids; lamiids; Gentianales; Apocynaceae; Rauvolfioideae; Vinceae; Catharanthus	GO:0020037^molecular_function^heme binding`GO:0005506^molecular_function^iron ion binding`GO:0016710^molecular_function^trans-cinnamate 4-monooxygenase activity
comp5741_c0_seq1	-12.3307	-1.2191	8.76469e-08	2.96663e-06	sp|Q9XEX2|PRX2B_ARATH^Q9XEX2^Q:801-316,H:1-162^81.48%ID^E:5e-93^RecName: Full=Peroxiredoxin-2B;^Eukaryota; Viridiplantae; Streptophyta; Embryophyta; Tracheophyta; Spermatophyta; Magnoliophyta; eudicotyledons; Gunneridae; Pentapetalae; rosids; malvids; Brassicales; Brassicaceae; Camelineae; Arabidopsis	.
comp8005_c0_seq1	-12.1519	-1.22023	3.37234e-08	1.20021e-06	sp|P20364|TBB1_DAUCA^P20364^Q:2-289,H:203-298^98.96%ID^E:5e-61^RecName: Full=Tubulin beta-1 chain;^Eukaryota; Viridiplantae; Streptophyta; Embryophyta; Tracheophyta; Spermatophyta; Magnoliophyta; eudicotyledons; Gunneridae; Pentapetalae; asterids; campanulids; Apiales; Apiaceae; Apioideae; Scandiceae; Daucinae; Daucus	.
comp8831_c0_seq1	-12.7541	-1.22679	7.42883e-07	2.12553e-05	sp|P27608|AROF_TOBAC^P27608^Q:1236-1,H:3-411^78.64%ID^E:0^RecName: Full=Phospho-2-dehydro-3-deoxyheptonate aldolase 1, chloroplastic;^Eukaryota; Viridiplantae; Streptophyta; Embryophyta; Tracheophyta; Spermatophyta; Magnoliophyta; eudicotyledons; Gunneridae; Pentapetalae; asterids; lamiids; Solanales; Solanaceae; Nicotianoideae; Nicotianeae; Nicotiana	.
comp6020_c0_seq1	-12.3955	-1.23154	9.63577e-08	3.22012e-06	sp|Q40401|CALR_NICPL^Q40401^Q:26-1102,H:1-359^88.02%ID^E:0^RecName: Full=Calreticulin;^Eukaryota; Viridiplantae; Streptophyta; Embryophyta; Tracheophyta; Spermatophyta; Magnoliophyta; eudicotyledons; Gunneridae; Pentapetalae; asterids; lamiids; Solanales; Solanaceae; Nicotianoideae; Nicotianeae; Nicotiana	.
comp5158_c0_seq1	-10.8908	-1.23157	6.29864e-11	3.15486e-09	sp|P25804|CYSP_PEA^P25804^Q:86-1153,H:10-362^73.39%ID^E:0^RecName: Full=Cysteine proteinase 15A;^Eukaryota; Viridiplantae; Streptophyta; Embryophyta; Tracheophyta; Spermatophyta; Magnoliophyta; eudicotyledons; Gunneridae; Pentapetalae; rosids; fabids; Fabales; Fabaceae; Papilionoideae; Fabeae; Pisum	.
comp11274_c0_seq1	-12.3873	-1.24576	6.09062e-08	2.09858e-06	sp|P08436|H4_VOLCA^P08436^Q:275-177,H:71-103^100%ID^E:2e-15^RecName: Full=Histone H4;^Eukaryota; Viridiplantae; Chlorophyta; Chlorophyceae; Chlamydomonadales; Volvocaceae; Volvox	GO:0000786^cellular_component^nucleosome`GO:0005634^cellular_component^nucleus`GO:0003677^molecular_function^DNA binding`GO:0006334^biological_process^nucleosome assembly
comp8027_c0_seq1	-13.106	-1.26129	2.11837e-06	5.61181e-05	sp|Q23915|KINX_DICDI^Q23915^Q:308-1273,H:665-975^30.81%ID^E:5e-17^RecName: Full=Probable serine/threonine-protein kinase kinX;^Eukaryota; Amoebozoa; Mycetozoa; Dictyosteliida; Dictyostelium	.
comp7686_c0_seq1	-13.0114	-1.26562	1.01481e-06	2.84226e-05	sp|Q9SEE4|PIRL_SOLLC^Q9SEE4^Q:2-709,H:57-291^70.76%ID^E:5e-118^RecName: Full=Pirin-like protein;^Eukaryota; Viridiplantae; Streptophyta; Embryophyta; Tracheophyta; Spermatophyta; Magnoliophyta; eudicotyledons; Gunneridae; Pentapetalae; asterids; lamiids; Solanales; Solanaceae; Solanoideae; Solaneae; Solanum; Lycopersicon	.
comp3800_c0_seq1	-12.9379	-1.2759	7.35123e-07	2.10476e-05	sp|O23970|GPX1_HELAN^O23970^Q:103-582,H:7-166^76.25%ID^E:1e-78^RecName: Full=Glutathione peroxidase 1;^Eukaryota; Viridiplantae; Streptophyta; Embryophyta; Tracheophyta; Spermatophyta; Magnoliophyta; eudicotyledons; Gunneridae; Pentapetalae; asterids; campanulids; Asterales; Asteraceae; Asteroideae; Heliantheae alliance; Heliantheae; Helianthus	.
comp4629_c0_seq1,comp4629_c0_seq2,comp4629_c0_seq3	-13.2836	-1.28795	2.92815e-06	7.59016e-05	sp|Q08C72|CWC22_DANRE^Q08C72^Q:1-228,H:680-755^64.47%ID^E:3e-25^RecName: Full=Pre-mRNA-splicing factor CWC22 homolog;^Eukaryota; Metazoa; Chordata; Craniata; Vertebrata; Euteleostomi; Actinopterygii; Neopterygii; Teleostei; Ostariophysi; Cypriniformes; Cyprinidae; Danio	.
comp7200_c0_seq1	-13.1456	-1.29056	1.5291e-06	4.14982e-05	sp|Q6V4H0|10HGO_CATRO^Q6V4H0^Q:368-3,H:29-158^60.77%ID^E:7e-49^RecName: Full=8-hydroxygeraniol dehydrogenase;^Eukaryota; Viridiplantae; Streptophyta; Embryophyta; Tracheophyta; Spermatophyta; Magnoliophyta; eudicotyledons; Gunneridae; Pentapetalae; asterids; lamiids; Gentianales; Apocynaceae; Rauvolfioideae; Vinceae; Catharanthus	.
comp11896_c0_seq1	-11.9537	-1.29169	1.84514e-09	7.67426e-08	.	.
comp8605_c0_seq1	-12.9882	-1.29821	6.66874e-07	1.929e-05	sp|Q38931|FKB62_ARATH^Q38931^Q:1975-329,H:1-550^79.71%ID^E:0^RecName: Full=Peptidyl-prolyl cis-trans isomerase FKBP62;^Eukaryota; Viridiplantae; Streptophyta; Embryophyta; Tracheophyta; Spermatophyta; Magnoliophyta; eudicotyledons; Gunneridae; Pentapetalae; rosids; malvids; Brassicales; Brassicaceae; Camelineae; Arabidopsis	.
comp445_c0_seq1,comp445_c0_seq2	-12.5022	-1.29982	3.18427e-08	1.14001e-06	sp|Q9SVL6|CRPM2_ARATH^Q9SVL6^Q:97-378,H:1-95^61.05%ID^E:7e-29^RecName: Full=Cold-regulated 413 plasma membrane protein 2;^Eukaryota; Viridiplantae; Streptophyta; Embryophyta; Tracheophyta; Spermatophyta; Magnoliophyta; eudicotyledons; Gunneridae; Pentapetalae; rosids; malvids; Brassicales; Brassicaceae; Camelineae; Arabidopsis	GO:0016021^cellular_component^integral component of membrane`GO:0005886^cellular_component^plasma membrane`GO:0005774^cellular_component^vacuolar membrane
comp4681_c0_seq1,comp4681_c0_seq10,comp4681_c0_seq2,comp4681_c0_seq3,comp4681_c0_seq4,comp4681_c0_seq5,comp4681_c0_seq6,comp4681_c0_seq7,comp4681_c0_seq8,comp4681_c0_seq9	-12.5349	-1.31384	2.36168e-08	8.63845e-07	.	.
comp10051_c0_seq1	-12.8632	-1.31898	1.54181e-07	5.00571e-06	sp|Q2KNL5|CADH1_OCIBA^Q2KNL5^Q:1229-183,H:8-355^84.53%ID^E:0^RecName: Full=Cinnamyl alcohol dehydrogenase 1;^Eukaryota; Viridiplantae; Streptophyta; Embryophyta; Tracheophyta; Spermatophyta; Magnoliophyta; eudicotyledons; Gunneridae; Pentapetalae; asterids; lamiids; Lamiales; Lamiaceae; Nepetoideae; Ocimeae; Ocimum	.
comp3724_c0_seq1	-12.1864	-1.31985	3.21026e-09	1.3074e-07	.	.
comp1333_c0_seq1,comp1333_c0_seq2	-12.4252	-1.32849	9.86784e-09	3.81804e-07	sp|Q6NMQ7|GASA6_ARATH^Q6NMQ7^Q:479-273,H:33-101^84.06%ID^E:3e-43^RecName: Full=Gibberellin-regulated protein 6;^Eukaryota; Viridiplantae; Streptophyta; Embryophyta; Tracheophyta; Spermatophyta; Magnoliophyta; eudicotyledons; Gunneridae; Pentapetalae; rosids; malvids; Brassicales; Brassicaceae; Camelineae; Arabidopsis	GO:0005576^cellular_component^extracellular region`GO:0009740^biological_process^gibberellic acid mediated signaling pathway`GO:0009750^biological_process^response to fructose`GO:0009749^biological_process^response to glucose`GO:0080167^biological_process^response to karrikin`GO:0009744^biological_process^response to sucrose
comp8392_c0_seq1	-13.24	-1.33552	1.20269e-06	3.31951e-05	sp|Q42876|AMPL2_SOLLC^Q42876^Q:214-1842,H:25-565^80.29%ID^E:0^RecName: Full=Leucine aminopeptidase 2, chloroplastic;^Eukaryota; Viridiplantae; Streptophyta; Embryophyta; Tracheophyta; Spermatophyta; Magnoliophyta; eudicotyledons; Gunneridae; Pentapetalae; asterids; lamiids; Solanales; Solanaceae; Solanoideae; Solaneae; Solanum; Lycopersicon	.
comp7737_c0_seq1	-13.335	-1.34235	1.3768e-06	3.75826e-05	sp|Q9M1E7|TET3_ARATH^Q9M1E7^Q:1024-173,H:1-284^72.89%ID^E:7e-142^RecName: Full=Tetraspanin-3;^Eukaryota; Viridiplantae; Streptophyta; Embryophyta; Tracheophyta; Spermatophyta; Magnoliophyta; eudicotyledons; Gunneridae; Pentapetalae; rosids; malvids; Brassicales; Brassicaceae; Camelineae; Arabidopsis	.
comp6344_c0_seq1	-12.9915	-1.35013	1.77363e-07	5.67105e-06	sp|O48922|C98A2_SOYBN^O48922^Q:1519-56,H:22-509^85.66%ID^E:0^RecName: Full=Cytochrome P450 98A2;^Eukaryota; Viridiplantae; Streptophyta; Embryophyta; Tracheophyta; Spermatophyta; Magnoliophyta; eudicotyledons; Gunneridae; Pentapetalae; rosids; fabids; Fabales; Fabaceae; Papilionoideae; Phaseoleae; Glycine; Soja	.
comp4096_c0_seq1,comp4096_c0_seq2	-13.5579	-1.35316	3.68376e-06	9.36461e-05	sp|Q8VY10|UBC24_ARATH^Q8VY10^Q:1520-3055,H:24-508^43.27%ID^E:9e-125^RecName: Full=Probable ubiquitin-conjugating enzyme E2 24;^Eukaryota; Viridiplantae; Streptophyta; Embryophyta; Tracheophyta; Spermatophyta; Magnoliophyta; eudicotyledons; Gunneridae; Pentapetalae; rosids; malvids; Brassicales; Brassicaceae; Camelineae; Arabidopsis	.
comp5553_c0_seq1	-13.491	-1.36499	2.13071e-06	5.64097e-05	sp|P37216|AROG_SOLLC^P37216^Q:2-85,H:512-539^89.29%ID^E:1e-06^RecName: Full=Phospho-2-dehydro-3-deoxyheptonate aldolase 2, chloroplastic;^Eukaryota; Viridiplantae; Streptophyta; Embryophyta; Tracheophyta; Spermatophyta; Magnoliophyta; eudicotyledons; Gunneridae; Pentapetalae; asterids; lamiids; Solanales; Solanaceae; Solanoideae; Solaneae; Solanum; Lycopersicon	GO:0009507^cellular_component^chloroplast`GO:0016020^cellular_component^membrane`GO:0003849^molecular_function^3-deoxy-7-phosphoheptulonate synthase activity`GO:0009073^biological_process^aromatic amino acid family biosynthetic process`GO:0009423^biological_process^chorismate biosynthetic process
comp10720_c0_seq1	-13.1699	-1.38017	3.16966e-07	9.68675e-06	.	.
comp10643_c0_seq1	-11.0074	-1.39667	2.71327e-13	1.75775e-11	sp|Q8LGG8|USPAL_ARATH^Q8LGG8^Q:43-471,H:4-150^27.67%ID^E:1e-05^RecName: Full=Universal stress protein A-like protein;^Eukaryota; Viridiplantae; Streptophyta; Embryophyta; Tracheophyta; Spermatophyta; Magnoliophyta; eudicotyledons; Gunneridae; Pentapetalae; rosids; malvids; Brassicales; Brassicaceae; Camelineae; Arabidopsis	.
comp1027_c0_seq1,comp1027_c0_seq2	-12.1483	-1.39796	3.10215e-10	1.42517e-08	sp|Q40143|CYSP3_SOLLC^Q40143^Q:1391-546,H:23-302^76.95%ID^E:1e-156^RecName: Full=Cysteine proteinase 3;^Eukaryota; Viridiplantae; Streptophyta; Embryophyta; Tracheophyta; Spermatophyta; Magnoliophyta; eudicotyledons; Gunneridae; Pentapetalae; asterids; lamiids; Solanales; Solanaceae; Solanoideae; Solaneae; Solanum; Lycopersicon	.
comp4677_c0_seq1,comp4677_c0_seq10,comp4677_c0_seq11,comp4677_c0_seq12,comp4677_c0_seq13,comp4677_c0_seq2,comp4677_c0_seq3,comp4677_c0_seq4,comp4677_c0_seq5,comp4677_c0_seq6,comp4677_c0_seq7,comp4677_c0_seq8,comp4677_c0_seq9	-12.7891	-1.40299	1.55659e-08	5.81983e-07	.	.
comp8686_c0_seq1	-13.732	-1.40769	3.64145e-06	9.26823e-05	sp|Q07502|DEF_SOYBN^Q07502^Q:45-203,H:3-55^58.49%ID^E:5e-11^RecName: Full=Defensin-like protein;^Eukaryota; Viridiplantae; Streptophyta; Embryophyta; Tracheophyta; Spermatophyta; Magnoliophyta; eudicotyledons; Gunneridae; Pentapetalae; rosids; fabids; Fabales; Fabaceae; Papilionoideae; Phaseoleae; Glycine; Soja	GO:0005576^cellular_component^extracellular region`GO:0050832^biological_process^defense response to fungus`GO:0031640^biological_process^killing of cells of other organism
comp5021_c0_seq1	-11.9541	-1.41066	4.80441e-11	2.42951e-09	sp|P32289|GLNA_VIGAC^P32289^Q:1425-358,H:1-356^91.57%ID^E:0^RecName: Full=Glutamine synthetase nodule isozyme;^Eukaryota; Viridiplantae; Streptophyta; Embryophyta; Tracheophyta; Spermatophyta; Magnoliophyta; eudicotyledons; Gunneridae; Pentapetalae; rosids; fabids; Fabales; Fabaceae; Papilionoideae; Phaseoleae; Vigna	.
comp7787_c0_seq1	-13.4802	-1.41723	1.05334e-06	2.94e-05	sp|Q9CA57|GSTUA_ARATH^Q9CA57^Q:257-949,H:1-229^40.52%ID^E:3e-46^RecName: Full=Glutathione S-transferase U10;^Eukaryota; Viridiplantae; Streptophyta; Embryophyta; Tracheophyta; Spermatophyta; Magnoliophyta; eudicotyledons; Gunneridae; Pentapetalae; rosids; malvids; Brassicales; Brassicaceae; Camelineae; Arabidopsis	.
comp3850_c0_seq1	-12.8432	-1.43671	1.06436e-08	4.09566e-07	sp|P10978|POLX_TOBAC^P10978^Q:945-112,H:469-754^41.32%ID^E:3e-63^RecName: Full=Retrovirus-related Pol polyprotein from transposon TNT 1-94;^Eukaryota; Viridiplantae; Streptophyta; Embryophyta; Tracheophyta; Spermatophyta; Magnoliophyta; eudicotyledons; Gunneridae; Pentapetalae; asterids; lamiids; Solanales; Solanaceae; Nicotianoideae; Nicotianeae; Nicotiana	.
comp513_c0_seq1	-13.6091	-1.43958	1.92474e-06	5.1311e-05	sp|Q6ZIK0|GTOMC_ORYSJ^Q6ZIK0^Q:159-923,H:76-328^52.55%ID^E:1e-90^RecName: Full=Probable tocopherol O-methyltransferase, chloroplastic;^Eukaryota; Viridiplantae; Streptophyta; Embryophyta; Tracheophyta; Spermatophyta; Magnoliophyta; Liliopsida; Poales; Poaceae; BEP clade; Ehrhartoideae; Oryzeae; Oryza	.
comp1995_c0_seq1	-13.7351	-1.44361	2.82311e-06	7.3359e-05	sp|Q9SJ56|BLH1_ARATH^Q9SJ56^Q:1666-380,H:281-680^55.11%ID^E:1e-112^RecName: Full=BEL1-like homeodomain protein 1;^Eukaryota; Viridiplantae; Streptophyta; Embryophyta; Tracheophyta; Spermatophyta; Magnoliophyta; eudicotyledons; Gunneridae; Pentapetalae; rosids; malvids; Brassicales; Brassicaceae; Camelineae; Arabidopsis	.
comp9881_c0_seq1	-12.2167	-1.44668	9.50118e-11	4.64852e-09	sp|Q9SK39|SBP3_ARATH^Q9SK39^Q:521-237,H:1-95^76.84%ID^E:3e-46^RecName: Full=Probable steroid-binding protein 3;^Eukaryota; Viridiplantae; Streptophyta; Embryophyta; Tracheophyta; Spermatophyta; Magnoliophyta; eudicotyledons; Gunneridae; Pentapetalae; rosids; malvids; Brassicales; Brassicaceae; Camelineae; Arabidopsis	.
comp7554_c0_seq1	-12.8739	-1.44741	1.29474e-08	4.90163e-07	sp|Q8LGG0|FKB12_ARATH^Q8LGG0^Q:47-376,H:1-110^86.36%ID^E:1e-67^RecName: Full=Peptidyl-prolyl cis-trans isomerase FKBP12;^Eukaryota; Viridiplantae; Streptophyta; Embryophyta; Tracheophyta; Spermatophyta; Magnoliophyta; eudicotyledons; Gunneridae; Pentapetalae; rosids; malvids; Brassicales; Brassicaceae; Camelineae; Arabidopsis	.
comp1539_c0_seq1	-8.16028	-1.44815	2.68188e-18	2.70588e-16	sp|P10978|POLX_TOBAC^P10978^Q:255-1,H:1007-1091^52.94%ID^E:1e-20^RecName: Full=Retrovirus-related Pol polyprotein from transposon TNT 1-94;^Eukaryota; Viridiplantae; Streptophyta; Embryophyta; Tracheophyta; Spermatophyta; Magnoliophyta; eudicotyledons; Gunneridae; Pentapetalae; asterids; lamiids; Solanales; Solanaceae; Nicotianoideae; Nicotianeae; Nicotiana	GO:0004190^molecular_function^aspartic-type endopeptidase activity`GO:0004519^molecular_function^endonuclease activity`GO:0003676^molecular_function^nucleic acid binding`GO:0003964^molecular_function^RNA-directed DNA polymerase activity`GO:0008270^molecular_function^zinc ion binding`GO:0015074^biological_process^DNA integration
comp9568_c0_seq1	-13.6724	-1.45692	1.27632e-06	3.49756e-05	.	.
comp10505_c0_seq1	-13.2317	-1.46717	9.16089e-08	3.08834e-06	sp|P43297|RD21A_ARATH^P43297^Q:1426-101,H:21-462^65.47%ID^E:0^RecName: Full=Cysteine proteinase RD21a;^Eukaryota; Viridiplantae; Streptophyta; Embryophyta; Tracheophyta; Spermatophyta; Magnoliophyta; eudicotyledons; Gunneridae; Pentapetalae; rosids; malvids; Brassicales; Brassicaceae; Camelineae; Arabidopsis	.
comp9278_c2_seq1	-13.2094	-1.47271	4.68538e-08	1.6453e-06	.	.
comp9118_c0_seq1	-11.7795	-1.48683	1.29053e-12	7.78721e-11	sp|P49043|VPE_CITSI^P49043^Q:1855-389,H:1-494^73.95%ID^E:0^RecName: Full=Vacuolar-processing enzyme;^Eukaryota; Viridiplantae; Streptophyta; Embryophyta; Tracheophyta; Spermatophyta; Magnoliophyta; eudicotyledons; Gunneridae; Pentapetalae; rosids; malvids; Sapindales; Rutaceae; Citrus	.
comp4785_c0_seq1	-12.1839	-1.50371	1.78871e-11	9.45324e-10	sp|P98183|C71DC_CATRO^P98183^Q:1521-121,H:38-492^48.82%ID^E:3e-156^RecName: Full=Tabersonine 16-hydroxylase;^Eukaryota; Viridiplantae; Streptophyta; Embryophyta; Tracheophyta; Spermatophyta; Magnoliophyta; eudicotyledons; Gunneridae; Pentapetalae; asterids; lamiids; Gentianales; Apocynaceae; Rauvolfioideae; Vinceae; Catharanthus	.
comp16336_c0_seq1	-13.3891	-1.52197	7.59376e-08	2.58691e-06	sp|P68428|H32_WHEAT^P68428^Q:204-1,H:4-71^100%ID^E:9e-41^RecName: Full=Histone H3.2;^Eukaryota; Viridiplantae; Streptophyta; Embryophyta; Tracheophyta; Spermatophyta; Magnoliophyta; Liliopsida; Poales; Poaceae; BEP clade; Pooideae; Triticeae; Triticum	GO:0000786^cellular_component^nucleosome`GO:0005634^cellular_component^nucleus`GO:0003677^molecular_function^DNA binding`GO:0006334^biological_process^nucleosome assembly
comp8250_c0_seq1	-13.617	-1.52594	3.50711e-07	1.06333e-05	sp|P48422|C86A1_ARATH^P48422^Q:2018-510,H:7-508^76.79%ID^E:0^RecName: Full=Cytochrome P450 86A1;^Eukaryota; Viridiplantae; Streptophyta; Embryophyta; Tracheophyta; Spermatophyta; Magnoliophyta; eudicotyledons; Gunneridae; Pentapetalae; rosids; malvids; Brassicales; Brassicaceae; Camelineae; Arabidopsis	.
comp911_c0_seq1	-12.503	-1.53973	6.23363e-11	3.12601e-09	sp|Q8W486|Y1491_ARATH^Q8W486^Q:103-726,H:250-447^32.06%ID^E:1e-27^RecName: Full=Uncharacterized protein At1g04910;^Eukaryota; Viridiplantae; Streptophyta; Embryophyta; Tracheophyta; Spermatophyta; Magnoliophyta; eudicotyledons; Gunneridae; Pentapetalae; rosids; malvids; Brassicales; Brassicaceae; Camelineae; Arabidopsis	.
comp4676_c0_seq1,comp4676_c0_seq2,comp4676_c0_seq3,comp4676_c0_seq4	-13.3162	-1.5398	2.94501e-08	1.06338e-06	sp|O65351|SUBL_ARATH^O65351^Q:493-5,H:65-232^45.93%ID^E:2e-40^RecName: Full=Subtilisin-like protease;^Eukaryota; Viridiplantae; Streptophyta; Embryophyta; Tracheophyta; Spermatophyta; Magnoliophyta; eudicotyledons; Gunneridae; Pentapetalae; rosids; malvids; Brassicales; Brassicaceae; Camelineae; Arabidopsis	.
comp4265_c0_seq1,comp4265_c0_seq2,comp4265_c0_seq3,comp4265_c0_seq4	-13.5222	-1.54434	1.60496e-07	5.18678e-06	sp|P46488|MDHG_CUCSA^P46488^Q:155-745,H:1-197^86.8%ID^E:4e-115^RecName: Full=Malate dehydrogenase, glyoxysomal;^Eukaryota; Viridiplantae; Streptophyta; Embryophyta; Tracheophyta; Spermatophyta; Magnoliophyta; eudicotyledons; Gunneridae; Pentapetalae; rosids; fabids; Cucurbitales; Cucurbitaceae; Benincaseae; Cucumis	.
comp1856_c0_seq1,comp1856_c0_seq2	-13.7417	-1.54527	4.76308e-07	1.41364e-05	sp|Q9LFG8|AB20G_ARATH^Q9LFG8^Q:2455-287,H:22-739^70.98%ID^E:0^RecName: Full=ABC transporter G family member 20;^Eukaryota; Viridiplantae; Streptophyta; Embryophyta; Tracheophyta; Spermatophyta; Magnoliophyta; eudicotyledons; Gunneridae; Pentapetalae; rosids; malvids; Brassicales; Brassicaceae; Camelineae; Arabidopsis	.
comp11282_c0_seq1	-12.1321	-1.56417	1.58171e-12	9.26486e-11	.	.
comp3632_c0_seq1,comp3632_c0_seq2	-13.2859	-1.56547	1.85345e-08	6.83281e-07	sp|B9DHQ0|TBA5_ARATH^B9DHQ0^Q:1456-167,H:1-430^98.37%ID^E:0^RecName: Full=Tubulin alpha-5 chain;^Eukaryota; Viridiplantae; Streptophyta; Embryophyta; Tracheophyta; Spermatophyta; Magnoliophyta; eudicotyledons; Gunneridae; Pentapetalae; rosids; malvids; Brassicales; Brassicaceae; Camelineae; Arabidopsis	.
comp7543_c0_seq1	-13.7155	-1.56804	3.6188e-07	1.0964e-05	.	.
comp10616_c0_seq1	-12.5335	-1.57458	2.72897e-11	1.41564e-09	sp|Q9C5D7|CAMT3_ARATH^Q9C5D7^Q:52-729,H:8-231^62.39%ID^E:2e-86^RecName: Full=Probable caffeoyl-CoA O-methyltransferase At4g26220;^Eukaryota; Viridiplantae; Streptophyta; Embryophyta; Tracheophyta; Spermatophyta; Magnoliophyta; eudicotyledons; Gunneridae; Pentapetalae; rosids; malvids; Brassicales; Brassicaceae; Camelineae; Arabidopsis	.
comp3867_c0_seq1,comp3867_c0_seq2	-13.8377	-1.58344	8.36599e-07	2.37115e-05	sp|O88531|PPT1_MOUSE^O88531^Q:343-17,H:39-152^37.29%ID^E:8e-13^RecName: Full=Palmitoyl-protein thioesterase 1;^Eukaryota; Metazoa; Chordata; Craniata; Vertebrata; Euteleostomi; Mammalia; Eutheria; Euarchontoglires; Glires; Rodentia; Sciurognathi; Muroidea; Muridae; Murinae; Mus; Mus	.
comp797_c0_seq1	-13.6772	-1.58833	2.126e-07	6.70119e-06	sp|B9DHQ0|TBA5_ARATH^B9DHQ0^Q:107-1078,H:1-324^95.37%ID^E:0^RecName: Full=Tubulin alpha-5 chain;^Eukaryota; Viridiplantae; Streptophyta; Embryophyta; Tracheophyta; Spermatophyta; Magnoliophyta; eudicotyledons; Gunneridae; Pentapetalae; rosids; malvids; Brassicales; Brassicaceae; Camelineae; Arabidopsis	.
comp4520_c0_seq1,comp4520_c0_seq2	-13.4927	-1.59172	4.61627e-08	1.62374e-06	sp|Q6PS57|CKS1_ORYSJ^Q6PS57^Q:482-270,H:1-71^94.37%ID^E:9e-43^RecName: Full=Cyclin-dependent kinases regulatory subunit 1;^Eukaryota; Viridiplantae; Streptophyta; Embryophyta; Tracheophyta; Spermatophyta; Magnoliophyta; Liliopsida; Poales; Poaceae; BEP clade; Ehrhartoideae; Oryzeae; Oryza	GO:0005737^cellular_component^cytoplasm`GO:0016538^molecular_function^cyclin-dependent protein serine/threonine kinase regulator activity`GO:0051301^biological_process^cell division`GO:0042023^biological_process^DNA endoreduplication`GO:0000278^biological_process^mitotic cell cycle`GO:0051726^biological_process^regulation of cell cycle
comp10951_c0_seq1	-13.3233	-1.60082	1.12545e-08	4.31497e-07	.	.
comp1788_c0_seq1	-12.0119	-1.60107	2.19441e-13	1.43486e-11	sp|Q42371|ERECT_ARATH^Q42371^Q:43-2790,H:66-975^81.22%ID^E:0^RecName: Full=LRR receptor-like serine/threonine-protein kinase ERECTA;^Eukaryota; Viridiplantae; Streptophyta; Embryophyta; Tracheophyta; Spermatophyta; Magnoliophyta; eudicotyledons; Gunneridae; Pentapetalae; rosids; malvids; Brassicales; Brassicaceae; Camelineae; Arabidopsis	.
comp6043_c0_seq1	-13.4555	-1.60166	3.62594e-08	1.28721e-06	sp|Q9LMC9|GLT2_ARATH^Q9LMC9^Q:917-324,H:25-219^51.52%ID^E:1e-61^RecName: Full=Germin-like protein subfamily T member 2;^Eukaryota; Viridiplantae; Streptophyta; Embryophyta; Tracheophyta; Spermatophyta; Magnoliophyta; eudicotyledons; Gunneridae; Pentapetalae; rosids; malvids; Brassicales; Brassicaceae; Camelineae; Arabidopsis	.
comp5268_c0_seq1	-13.8989	-1.60695	6.50082e-07	1.88301e-05	sp|Q9M2E2|SDR1_ARATH^Q9M2E2^Q:1051-191,H:7-296^62.41%ID^E:7e-123^RecName: Full=(+)-neomenthol dehydrogenase;^Eukaryota; Viridiplantae; Streptophyta; Embryophyta; Tracheophyta; Spermatophyta; Magnoliophyta; eudicotyledons; Gunneridae; Pentapetalae; rosids; malvids; Brassicales; Brassicaceae; Camelineae; Arabidopsis	.
comp1412_c0_seq1	-13.5801	-1.61183	5.81726e-08	2.01261e-06	sp|Q9LM02|SMT1_ARATH^Q9LM02^Q:379-1356,H:10-335^81.9%ID^E:0^RecName: Full=Cycloartenol-C-24-methyltransferase;^Eukaryota; Viridiplantae; Streptophyta; Embryophyta; Tracheophyta; Spermatophyta; Magnoliophyta; eudicotyledons; Gunneridae; Pentapetalae; rosids; malvids; Brassicales; Brassicaceae; Camelineae; Arabidopsis	.
comp4601_c0_seq1	-14.169	-1.61308	2.97362e-06	7.69856e-05	.	.
comp14138_c0_seq1	-13.77	-1.61346	2.8021e-07	8.61967e-06	sp|P68428|H32_WHEAT^P68428^Q:591-205,H:8-136^99.22%ID^E:1e-69^RecName: Full=Histone H3.2;^Eukaryota; Viridiplantae; Streptophyta; Embryophyta; Tracheophyta; Spermatophyta; Magnoliophyta; Liliopsida; Poales; Poaceae; BEP clade; Pooideae; Triticeae; Triticum	.
comp17533_c0_seq1	-12.4882	-1.61357	6.97989e-12	3.8682e-10	.	.
comp5281_c0_seq1	-12.8049	-1.62067	1.04101e-10	5.05221e-09	sp|Q39366|LGUL_BRAOG^Q39366^Q:1183-353,H:6-281^82.31%ID^E:6e-166^RecName: Full=Putative lactoylglutathione lyase;^Eukaryota; Viridiplantae; Streptophyta; Embryophyta; Tracheophyta; Spermatophyta; Magnoliophyta; eudicotyledons; Gunneridae; Pentapetalae; rosids; malvids; Brassicales; Brassicaceae; Brassiceae; Brassica	.
comp6495_c0_seq1	-12.5169	-1.6323	6.34031e-12	3.53699e-10	.	.
comp9334_c0_seq1	-12.7556	-1.64127	4.13242e-11	2.10738e-09	sp|Q94A08|RFS2_ARATH^Q94A08^Q:2525-201,H:1-773^77.96%ID^E:0^RecName: Full=Probable galactinol--sucrose galactosyltransferase 2;^Eukaryota; Viridiplantae; Streptophyta; Embryophyta; Tracheophyta; Spermatophyta; Magnoliophyta; eudicotyledons; Gunneridae; Pentapetalae; rosids; malvids; Brassicales; Brassicaceae; Camelineae; Arabidopsis	.
comp12496_c0_seq1	-13.8847	-1.64269	3.71241e-07	1.12396e-05	sp|Q91VC0|DCTP1_RAT^Q91VC0^Q:614-279,H:21-132^50%ID^E:6e-22^RecName: Full=dCTP pyrophosphatase 1;^Eukaryota; Metazoa; Chordata; Craniata; Vertebrata; Euteleostomi; Mammalia; Eutheria; Euarchontoglires; Glires; Rodentia; Sciurognathi; Muroidea; Muridae; Murinae; Rattus	.
comp10922_c0_seq1	-12.681	-1.6495	1.45169e-11	7.81911e-10	.	.
comp5060_c0_seq1	-13.4848	-1.65517	1.28561e-08	4.87585e-07	sp|P37392|TBB1_LUPAL^P37392^Q:872-384,H:264-426^99.39%ID^E:6e-111^RecName: Full=Tubulin beta-1 chain;^Eukaryota; Viridiplantae; Streptophyta; Embryophyta; Tracheophyta; Spermatophyta; Magnoliophyta; eudicotyledons; Gunneridae; Pentapetalae; rosids; fabids; Fabales; Fabaceae; Papilionoideae; Genisteae; Lupinus	.
comp2702_c0_seq1	-11.9367	-1.65722	1.75108e-14	1.28659e-12	sp|P23980|PMA2_SOLLC^P23980^Q:2105-393,H:100-661^75.66%ID^E:0^RecName: Full=Plasma membrane ATPase 2;^Eukaryota; Viridiplantae; Streptophyta; Embryophyta; Tracheophyta; Spermatophyta; Magnoliophyta; eudicotyledons; Gunneridae; Pentapetalae; asterids; lamiids; Solanales; Solanaceae; Solanoideae; Solaneae; Solanum; Lycopersicon	.
comp1298_c0_seq1	-13.3755	-1.66399	3.95485e-09	1.59762e-07	sp|Q8H1Z0|CER3_ARATH^Q8H1Z0^Q:393-2243,H:1-627^66.83%ID^E:0^RecName: Full=Protein ECERIFERUM 3;^Eukaryota; Viridiplantae; Streptophyta; Embryophyta; Tracheophyta; Spermatophyta; Magnoliophyta; eudicotyledons; Gunneridae; Pentapetalae; rosids; malvids; Brassicales; Brassicaceae; Camelineae; Arabidopsis	.
comp5533_c0_seq1	-13.4723	-1.67392	7.71348e-09	3.01366e-07	sp|Q9FGX1|ACLB2_ARATH^Q9FGX1^Q:196-2019,H:1-608^92.11%ID^E:0^RecName: Full=ATP-citrate synthase beta chain protein 2;^Eukaryota; Viridiplantae; Streptophyta; Embryophyta; Tracheophyta; Spermatophyta; Magnoliophyta; eudicotyledons; Gunneridae; Pentapetalae; rosids; malvids; Brassicales; Brassicaceae; Camelineae; Arabidopsis	.
comp584_c0_seq1	-14.2734	-1.67439	3.06172e-06	7.92178e-05	sp|B6VJS4|ROMT_VITVI^B6VJS4^Q:1113-61,H:5-356^63.17%ID^E:3e-159^RecName: Full=Trans-resveratrol di-O-methyltransferase;^Eukaryota; Viridiplantae; Streptophyta; Embryophyta; Tracheophyta; Spermatophyta; Magnoliophyta; eudicotyledons; Gunneridae; Pentapetalae; rosids; Vitales; Vitaceae; Vitis	.
comp4315_c0_seq1,comp4315_c0_seq2	-11.5469	-1.68344	1.73611e-16	1.49426e-14	sp|Q8LGR0|CHE1_CHEAL^Q8LGR0^Q:739-350,H:28-159^42.86%ID^E:9e-28^RecName: Full=Pollen allergen Che a 1;^Eukaryota; Viridiplantae; Streptophyta; Embryophyta; Tracheophyta; Spermatophyta; Magnoliophyta; eudicotyledons; Gunneridae; Pentapetalae; Caryophyllales; Amaranthaceae; Chenopodioideae; Atripliceae; Chenopodium	.
comp4569_c0_seq1	-14.2142	-1.68657	2.22824e-06	5.84052e-05	sp|Q9LQV2|RDR1_ARATH^Q9LQV2^Q:85-3405,H:1-1099^64.1%ID^E:0^RecName: Full=RNA-dependent RNA polymerase 1;^Eukaryota; Viridiplantae; Streptophyta; Embryophyta; Tracheophyta; Spermatophyta; Magnoliophyta; eudicotyledons; Gunneridae; Pentapetalae; rosids; malvids; Brassicales; Brassicaceae; Camelineae; Arabidopsis	.
comp9661_c0_seq1	-13.1667	-1.68734	4.60301e-10	2.07401e-08	.	.
comp7981_c0_seq1	-13.8783	-1.70075	8.87473e-08	3.00147e-06	sp|Q41350|OLP1_SOLLC^Q41350^Q:988-281,H:12-252^77.59%ID^E:1e-146^RecName: Full=Osmotin-like protein;^Eukaryota; Viridiplantae; Streptophyta; Embryophyta; Tracheophyta; Spermatophyta; Magnoliophyta; eudicotyledons; Gunneridae; Pentapetalae; asterids; lamiids; Solanales; Solanaceae; Solanoideae; Solaneae; Solanum; Lycopersicon	GO:0005576^cellular_component^extracellular region`GO:0009505^cellular_component^plant-type cell wall`GO:0009506^cellular_component^plasmodesma
comp355_c0_seq1	-11.9139	-1.70367	2.71396e-15	2.12748e-13	sp|Q9FSF0|MDH_TOBAC^Q9FSF0^Q:89-1084,H:1-332^92.47%ID^E:0^RecName: Full=Malate dehydrogenase;^Eukaryota; Viridiplantae; Streptophyta; Embryophyta; Tracheophyta; Spermatophyta; Magnoliophyta; eudicotyledons; Gunneridae; Pentapetalae; asterids; lamiids; Solanales; Solanaceae; Nicotianoideae; Nicotianeae; Nicotiana	.
comp4735_c0_seq1	-13.4755	-1.70466	5.97178e-09	2.37598e-07	sp|Q9AR73|HQGT_RAUSE^Q9AR73^Q:68-1507,H:5-470^79.58%ID^E:0^RecName: Full=Hydroquinone glucosyltransferase;^Eukaryota; Viridiplantae; Streptophyta; Embryophyta; Tracheophyta; Spermatophyta; Magnoliophyta; eudicotyledons; Gunneridae; Pentapetalae; asterids; lamiids; Gentianales; Apocynaceae; Rauvolfioideae; Vinceae; Rauvolfia	.
comp578_c0_seq1	-13.7114	-1.7076	2.39212e-08	8.7271e-07	sp|Q9ZSY8|IAA27_ARATH^Q9ZSY8^Q:670-404,H:217-305^79.78%ID^E:1e-42^RecName: Full=Auxin-responsive protein IAA27;^Eukaryota; Viridiplantae; Streptophyta; Embryophyta; Tracheophyta; Spermatophyta; Magnoliophyta; eudicotyledons; Gunneridae; Pentapetalae; rosids; malvids; Brassicales; Brassicaceae; Camelineae; Arabidopsis	GO:0005634^cellular_component^nucleus`GO:0003700^molecular_function^sequence-specific DNA binding transcription factor activity`GO:0009734^biological_process^auxin-activated signaling pathway`GO:0009733^biological_process^response to auxin`GO:0006351^biological_process^transcription, DNA-templated
comp7053_c1_seq1	-12.4607	-1.7132	3.63528e-13	2.33355e-11	.	.
comp9086_c0_seq1	-14.3444	-1.71791	2.26533e-06	5.92666e-05	sp|Q9C8Z9|BH148_ARATH^Q9C8Z9^Q:493-50,H:47-204^59.49%ID^E:2e-51^RecName: Full=Transcription factor bHLH148;^Eukaryota; Viridiplantae; Streptophyta; Embryophyta; Tracheophyta; Spermatophyta; Magnoliophyta; eudicotyledons; Gunneridae; Pentapetalae; rosids; malvids; Brassicales; Brassicaceae; Camelineae; Arabidopsis	.
comp1405_c0_seq1	-12.2509	-1.71938	3.34e-14	2.39153e-12	sp|Q8GSM7|HST_TOBAC^Q8GSM7^Q:155-1453,H:1-434^86.21%ID^E:0^RecName: Full=Shikimate O-hydroxycinnamoyltransferase;^Eukaryota; Viridiplantae; Streptophyta; Embryophyta; Tracheophyta; Spermatophyta; Magnoliophyta; eudicotyledons; Gunneridae; Pentapetalae; asterids; lamiids; Solanales; Solanaceae; Nicotianoideae; Nicotianeae; Nicotiana	.
comp12690_c0_seq1	-12.6689	-1.73565	1.28454e-12	7.77249e-11	sp|Q9FMY1|C86B1_ARATH^Q9FMY1^Q:88-1440,H:40-491^40.13%ID^E:5e-110^RecName: Full=Cytochrome P450 86B1;^Eukaryota; Viridiplantae; Streptophyta; Embryophyta; Tracheophyta; Spermatophyta; Magnoliophyta; eudicotyledons; Gunneridae; Pentapetalae; rosids; malvids; Brassicales; Brassicaceae; Camelineae; Arabidopsis	.
comp12036_c0_seq1	-12.6062	-1.73569	7.24235e-13	4.49837e-11	sp|P93092|ACP1_CASGL^P93092^Q:193-600,H:1-135^68.38%ID^E:6e-47^RecName: Full=Acyl carrier protein 1, chloroplastic;^Eukaryota; Viridiplantae; Streptophyta; Embryophyta; Tracheophyta; Spermatophyta; Magnoliophyta; eudicotyledons; Gunneridae; Pentapetalae; rosids; fabids; Fagales; Casuarinaceae; Casuarina	.
comp6015_c0_seq1	-13.5925	-1.73627	6.77982e-09	2.67226e-07	sp|Q9LJM4|IKU2_ARATH^Q9LJM4^Q:3240-442,H:24-968^54.09%ID^E:0^RecName: Full=Receptor-like protein kinase HAIKU2;^Eukaryota; Viridiplantae; Streptophyta; Embryophyta; Tracheophyta; Spermatophyta; Magnoliophyta; eudicotyledons; Gunneridae; Pentapetalae; rosids; malvids; Brassicales; Brassicaceae; Camelineae; Arabidopsis	.
comp13609_c0_seq1	-13.6417	-1.74053	1.12117e-08	4.30248e-07	.	.
comp5251_c0_seq1	-14.2982	-1.75129	1.20215e-06	3.31951e-05	sp|O65399|E131_ARATH^O65399^Q:669-902,H:379-457^54.43%ID^E:8e-19^RecName: Full=Glucan endo-1,3-beta-glucosidase 1;^Eukaryota; Viridiplantae; Streptophyta; Embryophyta; Tracheophyta; Spermatophyta; Magnoliophyta; eudicotyledons; Gunneridae; Pentapetalae; rosids; malvids; Brassicales; Brassicaceae; Camelineae; Arabidopsis	.
comp6617_c0_seq1	-14.4025	-1.7595	2.26196e-06	5.92152e-05	sp|Q8W453|DIRL1_ARATH^Q8W453^Q:115-330,H:29-102^40.54%ID^E:5e-13^RecName: Full=Putative lipid-transfer protein DIR1;^Eukaryota; Viridiplantae; Streptophyta; Embryophyta; Tracheophyta; Spermatophyta; Magnoliophyta; eudicotyledons; Gunneridae; Pentapetalae; rosids; malvids; Brassicales; Brassicaceae; Camelineae; Arabidopsis	.
comp19264_c0_seq1	-12.5943	-1.76321	2.74788e-13	1.77744e-11	.	.
comp3721_c0_seq1,comp3721_c0_seq2,comp3721_c0_seq3,comp3721_c0_seq4	-13.7063	-1.76894	1.04441e-08	4.02621e-07	sp|Q8W1D5|CIPKP_ARATH^Q8W1D5^Q:398-3,H:38-169^83.33%ID^E:1e-71^RecName: Full=CBL-interacting serine/threonine-protein kinase 25;^Eukaryota; Viridiplantae; Streptophyta; Embryophyta; Tracheophyta; Spermatophyta; Magnoliophyta; eudicotyledons; Gunneridae; Pentapetalae; rosids; malvids; Brassicales; Brassicaceae; Camelineae; Arabidopsis	.
comp11328_c0_seq1	-13.8692	-1.76964	3.73491e-08	1.32478e-06	sp|Q8L9C4|KCR1_ARATH^Q8L9C4^Q:384-1229,H:37-318^70.92%ID^E:5e-148^RecName: Full=Very-long-chain 3-oxoacyl-CoA reductase 1;^Eukaryota; Viridiplantae; Streptophyta; Embryophyta; Tracheophyta; Spermatophyta; Magnoliophyta; eudicotyledons; Gunneridae; Pentapetalae; rosids; malvids; Brassicales; Brassicaceae; Camelineae; Arabidopsis	.
comp1411_c0_seq1,comp1411_c0_seq2	-14.2131	-1.77123	4.72218e-07	1.40249e-05	sp|Q94JU2|WTR18_ARATH^Q94JU2^Q:449-1639,H:4-362^55.8%ID^E:2e-123^RecName: Full=WAT1-related protein At3g28050;^Eukaryota; Viridiplantae; Streptophyta; Embryophyta; Tracheophyta; Spermatophyta; Magnoliophyta; eudicotyledons; Gunneridae; Pentapetalae; rosids; malvids; Brassicales; Brassicaceae; Camelineae; Arabidopsis	.
comp9331_c0_seq1	-14.3909	-1.7733	1.63294e-06	4.40612e-05	sp|E1U332|ALL12_OLEEU^E1U332^Q:184-1113,H:1-308^80.32%ID^E:1e-174^RecName: Full=Isoflavone reductase-like protein;^Eukaryota; Viridiplantae; Streptophyta; Embryophyta; Tracheophyta; Spermatophyta; Magnoliophyta; eudicotyledons; Gunneridae; Pentapetalae; asterids; lamiids; Lamiales; Oleaceae; Oleeae; Olea	.
comp5033_c0_seq1	-13.2296	-1.77635	8.86182e-11	4.39176e-09	sp|O65351|SUBL_ARATH^O65351^Q:254-2461,H:31-757^58.63%ID^E:0^RecName: Full=Subtilisin-like protease;^Eukaryota; Viridiplantae; Streptophyta; Embryophyta; Tracheophyta; Spermatophyta; Magnoliophyta; eudicotyledons; Gunneridae; Pentapetalae; rosids; malvids; Brassicales; Brassicaceae; Camelineae; Arabidopsis	.
comp8969_c0_seq1	-13.8148	-1.77694	2.17333e-08	7.96335e-07	.	.
comp2430_c0_seq1	-13.6259	-1.77929	2.74897e-09	1.12777e-07	.	.
comp8039_c0_seq1	-14.2732	-1.78012	6.37012e-07	1.84896e-05	.	.
comp11772_c0_seq1	-12.601	-1.78259	1.4136e-13	9.41822e-12	.	.
comp5789_c0_seq1	-14.1976	-1.79041	3.44761e-07	1.04755e-05	.	.
comp7082_c0_seq1	-11.7315	-1.79904	1.09216e-17	1.06131e-15	sp|P37707|B2_DAUCA^P37707^Q:474-923,H:55-204^82%ID^E:1e-87^RecName: Full=B2 protein;^Eukaryota; Viridiplantae; Streptophyta; Embryophyta; Tracheophyta; Spermatophyta; Magnoliophyta; eudicotyledons; Gunneridae; Pentapetalae; asterids; campanulids; Apiales; Apiaceae; Apioideae; Scandiceae; Daucinae; Daucus	.
comp11401_c0_seq1	-12.5686	-1.80699	4.8007e-14	3.39137e-12	sp|P18699|TBB_LYMST^P18699^Q:375-271,H:57-91^100%ID^E:8e-18^RecName: Full=Tubulin beta chain;^Eukaryota; Metazoa; Lophotrochozoa; Mollusca; Gastropoda; Heterobranchia; Euthyneura; Panpulmonata; Hygrophila; Lymnaeoidea; Lymnaeidae; Lymnaea	GO:0005737^cellular_component^cytoplasm`GO:0005874^cellular_component^microtubule`GO:0005525^molecular_function^GTP binding`GO:0003924^molecular_function^GTPase activity`GO:0005200^molecular_function^structural constituent of cytoskeleton`GO:0007017^biological_process^microtubule-based process`GO:0051258^biological_process^protein polymerization
comp6156_c0_seq1	-14.0967	-1.81336	1.42618e-07	4.67348e-06	sp|Q9LVI6|RLK90_ARATH^Q9LVI6^Q:2151-343,H:45-641^64.32%ID^E:0^RecName: Full=Probable inactive receptor kinase RLK902;^Eukaryota; Viridiplantae; Streptophyta; Embryophyta; Tracheophyta; Spermatophyta; Magnoliophyta; eudicotyledons; Gunneridae; Pentapetalae; rosids; malvids; Brassicales; Brassicaceae; Camelineae; Arabidopsis	.
comp6130_c0_seq1,comp6130_c0_seq2	-13.5535	-1.81668	1.03326e-09	4.41059e-08	sp|Q9FMY1|C86B1_ARATH^Q9FMY1^Q:1-153,H:490-540^45.1%ID^E:4e-08^RecName: Full=Cytochrome P450 86B1;^Eukaryota; Viridiplantae; Streptophyta; Embryophyta; Tracheophyta; Spermatophyta; Magnoliophyta; eudicotyledons; Gunneridae; Pentapetalae; rosids; malvids; Brassicales; Brassicaceae; Camelineae; Arabidopsis	GO:0005783^cellular_component^endoplasmic reticulum`GO:0005789^cellular_component^endoplasmic reticulum membrane`GO:0016021^cellular_component^integral component of membrane`GO:0020037^molecular_function^heme binding`GO:0005506^molecular_function^iron ion binding`GO:0004497^molecular_function^monooxygenase activity`GO:0016705^molecular_function^oxidoreductase activity, acting on paired donors, wi…
comp15477_c0_seq1	-14.4784	-1.81744	1.13173e-06	3.14632e-05	sp|Q93VR4|ML423_ARATH^Q93VR4^Q:1-426,H:12-149^37.32%ID^E:4e-15^RecName: Full=MLP-like protein 423;^Eukaryota; Viridiplantae; Streptophyta; Embryophyta; Tracheophyta; Spermatophyta; Magnoliophyta; eudicotyledons; Gunneridae; Pentapetalae; rosids; malvids; Brassicales; Brassicaceae; Camelineae; Arabidopsis	.
comp1352_c0_seq1	-14.462	-1.83018	1.61433e-06	4.37269e-05	sp|P68428|H32_WHEAT^P68428^Q:523-116,H:1-136^99.26%ID^E:1e-74^RecName: Full=Histone H3.2;^Eukaryota; Viridiplantae; Streptophyta; Embryophyta; Tracheophyta; Spermatophyta; Magnoliophyta; Liliopsida; Poales; Poaceae; BEP clade; Pooideae; Triticeae; Triticum	.
comp5404_c0_seq1	-13.0371	-1.83541	3.11896e-12	1.79698e-10	sp|Q9LIS3|GAE6_ARATH^Q9LIS3^Q:479-1804,H:4-452^79.56%ID^E:0^RecName: Full=UDP-glucuronate 4-epimerase 6;^Eukaryota; Viridiplantae; Streptophyta; Embryophyta; Tracheophyta; Spermatophyta; Magnoliophyta; eudicotyledons; Gunneridae; Pentapetalae; rosids; malvids; Brassicales; Brassicaceae; Camelineae; Arabidopsis	.
comp4509_c0_seq1,comp4509_c0_seq2	-12.9352	-1.83569	9.05174e-13	5.56484e-11	.	.
comp7001_c0_seq1	-13.17	-1.84046	1.06863e-11	5.83785e-10	sp|Q93VR3|GME_ARATH^Q93VR3^Q:1490-363,H:1-377^92.04%ID^E:0^RecName: Full=GDP-mannose 3,5-epimerase;^Eukaryota; Viridiplantae; Streptophyta; Embryophyta; Tracheophyta; Spermatophyta; Magnoliophyta; eudicotyledons; Gunneridae; Pentapetalae; rosids; malvids; Brassicales; Brassicaceae; Camelineae; Arabidopsis	.
comp5790_c0_seq1	-14.5729	-1.84847	2.19003e-06	5.74749e-05	sp|O22506|GLNA2_DAUCA^O22506^Q:1544-339,H:1-403^89.08%ID^E:0^RecName: Full=Glutamine synthetase, chloroplastic;^Eukaryota; Viridiplantae; Streptophyta; Embryophyta; Tracheophyta; Spermatophyta; Magnoliophyta; eudicotyledons; Gunneridae; Pentapetalae; asterids; campanulids; Apiales; Apiaceae; Apioideae; Scandiceae; Daucinae; Daucus	.
comp9297_c0_seq1	-14.2694	-1.84899	1.70202e-07	5.45033e-06	sp|Q9LZD8|U89A2_ARATH^Q9LZD8^Q:1565-162,H:12-465^51.17%ID^E:5e-159^RecName: Full=UDP-glycosyltransferase 89A2;^Eukaryota; Viridiplantae; Streptophyta; Embryophyta; Tracheophyta; Spermatophyta; Magnoliophyta; eudicotyledons; Gunneridae; Pentapetalae; rosids; malvids; Brassicales; Brassicaceae; Camelineae; Arabidopsis	.
comp4431_c0_seq1,comp4431_c0_seq2,comp4431_c0_seq3	-13.6767	-1.85052	1.05482e-09	4.49353e-08	sp|P39598|YWBO_BACSU^P39598^Q:309-902,H:3-192^25.37%ID^E:5e-08^RecName: Full=Uncharacterized protein YwbO;^Bacteria; Firmicutes; Bacilli; Bacillales; Bacillaceae; Bacillus	.
comp1360_c0_seq1	-12.0298	-1.85724	2.86566e-17	2.65036e-15	sp|Q949S5|P2B11_ARATH^Q949S5^Q:720-220,H:88-255^35.29%ID^E:6e-21^RecName: Full=F-box protein PP2-B11;^Eukaryota; Viridiplantae; Streptophyta; Embryophyta; Tracheophyta; Spermatophyta; Magnoliophyta; eudicotyledons; Gunneridae; Pentapetalae; rosids; malvids; Brassicales; Brassicaceae; Camelineae; Arabidopsis	.
comp6421_c0_seq1	-14.18	-1.86485	9.72487e-08	3.24732e-06	sp|A8GCS6|NQOR_SERP5^A8GCS6^Q:613-23,H:3-198^53.03%ID^E:2e-55^RecName: Full=NAD(P)H dehydrogenase (quinone);^Bacteria; Proteobacteria; Gammaproteobacteria; Enterobacteriales; Enterobacteriaceae; Serratia	.
comp2316_c0_seq1	-13.3464	-1.86569	3.70463e-11	1.8961e-09	sp|P29516|TBB8_ARATH^P29516^Q:1023-1,H:1-341^99.41%ID^E:0^RecName: Full=Tubulin beta-8 chain;^Eukaryota; Viridiplantae; Streptophyta; Embryophyta; Tracheophyta; Spermatophyta; Magnoliophyta; eudicotyledons; Gunneridae; Pentapetalae; rosids; malvids; Brassicales; Brassicaceae; Camelineae; Arabidopsis	.
comp2350_c0_seq1,comp2350_c0_seq2	-14.0502	-1.86694	3.04209e-08	1.09562e-06	sp|Q6N075|MFSD5_HUMAN^Q6N075^Q:1750-554,H:31-419^37.62%ID^E:4e-77^RecName: Full=Molybdate-anion transporter;^Eukaryota; Metazoa; Chordata; Craniata; Vertebrata; Euteleostomi; Mammalia; Eutheria; Euarchontoglires; Primates; Haplorrhini; Catarrhini; Hominidae; Homo	.
comp1527_c0_seq1	-12.8271	-1.89398	7.7018e-14	5.30745e-12	sp|Q9XF43|KCS6_ARATH^Q9XF43^Q:1815-340,H:5-495^83.94%ID^E:0^RecName: Full=3-ketoacyl-CoA synthase 6;^Eukaryota; Viridiplantae; Streptophyta; Embryophyta; Tracheophyta; Spermatophyta; Magnoliophyta; eudicotyledons; Gunneridae; Pentapetalae; rosids; malvids; Brassicales; Brassicaceae; Camelineae; Arabidopsis	.
comp1277_c0_seq1	-13.9437	-1.90342	7.35994e-09	2.89011e-07	.	.
comp8085_c0_seq1	-11.8646	-1.90905	6.02328e-19	6.35064e-17	.	.
comp4821_c0_seq1	-14.3123	-1.91717	1.16618e-07	3.87569e-06	sp|Q9S7C9|ESCA_ARATH^Q9S7C9^Q:706-296,H:96-241^64.38%ID^E:2e-46^RecName: Full=Putative DNA-binding protein ESCAROLA;^Eukaryota; Viridiplantae; Streptophyta; Embryophyta; Tracheophyta; Spermatophyta; Magnoliophyta; eudicotyledons; Gunneridae; Pentapetalae; rosids; malvids; Brassicales; Brassicaceae; Camelineae; Arabidopsis	.
comp1529_c0_seq1	-12.8774	-1.91855	5.54312e-14	3.89626e-12	sp|O65781|GALE2_CYATE^O65781^Q:86-1108,H:6-346^84.46%ID^E:0^RecName: Full=UDP-glucose 4-epimerase GEPI48;^Eukaryota; Viridiplantae; Streptophyta; Embryophyta; Tracheophyta; Spermatophyta; Magnoliophyta; eudicotyledons; Gunneridae; Pentapetalae; rosids; fabids; Fabales; Fabaceae; Papilionoideae; Indigofereae; Cyamopsis	.
comp10844_c0_seq1	-13.774	-1.92034	8.40807e-10	3.64442e-08	sp|Q40901|DEF_PETIN^Q40901^Q:567-343,H:5-78^65.79%ID^E:1e-15^RecName: Full=Defensin-like protein;^Eukaryota; Viridiplantae; Streptophyta; Embryophyta; Tracheophyta; Spermatophyta; Magnoliophyta; eudicotyledons; Gunneridae; Pentapetalae; asterids; lamiids; Solanales; Solanaceae; Petunioideae; Petunia	.
comp6670_c0_seq1	-14.2572	-1.92424	6.36695e-08	2.18843e-06	sp|Q7XT99|AKR2_ORYSJ^Q7XT99^Q:17-1051,H:5-351^74.93%ID^E:3e-180^RecName: Full=Probable aldo-keto reductase 2;^Eukaryota; Viridiplantae; Streptophyta; Embryophyta; Tracheophyta; Spermatophyta; Magnoliophyta; Liliopsida; Poales; Poaceae; BEP clade; Ehrhartoideae; Oryzeae; Oryza	.
comp7463_c0_seq1	-13.3713	-1.94297	6.41267e-12	3.57263e-10	sp|Q76FS3|TBB6_ORYSJ^Q76FS3^Q:876-1,H:42-333^100%ID^E:0^RecName: Full=Tubulin beta-6 chain;^Eukaryota; Viridiplantae; Streptophyta; Embryophyta; Tracheophyta; Spermatophyta; Magnoliophyta; Liliopsida; Poales; Poaceae; BEP clade; Ehrhartoideae; Oryzeae; Oryza	.
comp7102_c0_seq1	-14.077	-1.94496	1.11765e-08	4.29289e-07	sp|Q9LFR3|GASAE_ARATH^Q9LFR3^Q:252-58,H:211-275^76.92%ID^E:5e-32^RecName: Full=Gibberellin-regulated protein 14;^Eukaryota; Viridiplantae; Streptophyta; Embryophyta; Tracheophyta; Spermatophyta; Magnoliophyta; eudicotyledons; Gunneridae; Pentapetalae; rosids; malvids; Brassicales; Brassicaceae; Camelineae; Arabidopsis	.
comp14883_c0_seq1	-14.6651	-1.94659	1.0163e-06	2.84226e-05	sp|Q9S7V4|HA22A_ARATH^Q9S7V4^Q:216-716,H:2-168^71.86%ID^E:6e-88^RecName: Full=HVA22-like protein a;^Eukaryota; Viridiplantae; Streptophyta; Embryophyta; Tracheophyta; Spermatophyta; Magnoliophyta; eudicotyledons; Gunneridae; Pentapetalae; rosids; malvids; Brassicales; Brassicaceae; Camelineae; Arabidopsis	.
comp2206_c0_seq1,comp2206_c0_seq2	-13.8822	-1.95454	1.74438e-09	7.31286e-08	.	.
comp4172_c0_seq1	-14.4485	-1.96213	2.05357e-07	6.49231e-06	.	.
comp13639_c0_seq1	-14.681	-1.96324	1.0163e-06	2.84226e-05	.	.
comp2584_c0_seq1,comp2584_c0_seq2	-14.9251	-1.96639	3.85395e-06	9.71767e-05	sp|Q8GYX9|WDL1_ARATH^Q8GYX9^Q:805-404,H:86-223^63.04%ID^E:1e-32^RecName: Full=Protein WVD2-like 1;^Eukaryota; Viridiplantae; Streptophyta; Embryophyta; Tracheophyta; Spermatophyta; Magnoliophyta; eudicotyledons; Gunneridae; Pentapetalae; rosids; malvids; Brassicales; Brassicaceae; Camelineae; Arabidopsis	.
comp8394_c0_seq1	-13.6884	-1.97476	1.75529e-10	8.27299e-09	sp|A7NY33|PER4_VITVI^A7NY33^Q:259-1146,H:22-317^73.99%ID^E:3e-156^RecName: Full=Peroxidase 4;^Eukaryota; Viridiplantae; Streptophyta; Embryophyta; Tracheophyta; Spermatophyta; Magnoliophyta; eudicotyledons; Gunneridae; Pentapetalae; rosids; Vitales; Vitaceae; Vitis	.
comp1963_c0_seq1,comp1963_c0_seq2	-14.9165	-1.97528	3.85395e-06	9.71767e-05	sp|P93654|SYP22_ARATH^P93654^Q:1055-354,H:1-234^56.49%ID^E:3e-56^RecName: Full=Syntaxin-22;^Eukaryota; Viridiplantae; Streptophyta; Embryophyta; Tracheophyta; Spermatophyta; Magnoliophyta; eudicotyledons; Gunneridae; Pentapetalae; rosids; malvids; Brassicales; Brassicaceae; Camelineae; Arabidopsis	.
comp4739_c0_seq1	-14.5914	-1.9764	5.23851e-07	1.53958e-05	.	.
comp2942_c0_seq1	-13.3533	-1.98391	2.23593e-12	1.30426e-10	.	.
comp14515_c0_seq1	-13.3839	-1.99639	2.58358e-12	1.49465e-10	sp|Q41785|TBB8_MAIZE^Q41785^Q:144-1,H:1-48^97.92%ID^E:7e-27^RecName: Full=Tubulin beta-8 chain;^Eukaryota; Viridiplantae; Streptophyta; Embryophyta; Tracheophyta; Spermatophyta; Magnoliophyta; Liliopsida; Poales; Poaceae; PACMAD clade; Panicoideae; Andropogoneae; Zea	GO:0005737^cellular_component^cytoplasm`GO:0005874^cellular_component^microtubule`GO:0005525^molecular_function^GTP binding`GO:0003924^molecular_function^GTPase activity`GO:0005200^molecular_function^structural constituent of cytoskeleton`GO:0007017^biological_process^microtubule-based process`GO:0051258^biological_process^protein polymerization
comp11242_c0_seq1	-13.5464	-2.00197	1.87793e-11	9.86298e-10	sp|Q4ZSZ2|ARNA_PSEU2^Q4ZSZ2^Q:1449-424,H:317-637^36.13%ID^E:4e-58^RecName: Full=Bifunctional polymyxin resistance protein ArnA;^Bacteria; Proteobacteria; Gammaproteobacteria; Pseudomonadales; Pseudomonadaceae; Pseudomonas; Pseudomonas syringae	.
comp482_c0_seq1	-12.8617	-2.0021	4.23337e-15	3.27593e-13	sp|Q38832|IAA14_ARATH^Q38832^Q:829-209,H:27-227^75.36%ID^E:5e-99^RecName: Full=Auxin-responsive protein IAA14;^Eukaryota; Viridiplantae; Streptophyta; Embryophyta; Tracheophyta; Spermatophyta; Magnoliophyta; eudicotyledons; Gunneridae; Pentapetalae; rosids; malvids; Brassicales; Brassicaceae; Camelineae; Arabidopsis	.
comp13576_c0_seq1	-14.3747	-2.01344	5.58495e-08	1.93382e-06	.	.
comp10216_c0_seq1	-10.6186	-2.01468	7.95534e-27	1.4038e-24	sp|Q39613|CYPH_CATRO^Q39613^Q:60-575,H:1-172^100%ID^E:3e-111^RecName: Full=Peptidyl-prolyl cis-trans isomerase;^Eukaryota; Viridiplantae; Streptophyta; Embryophyta; Tracheophyta; Spermatophyta; Magnoliophyta; eudicotyledons; Gunneridae; Pentapetalae; asterids; lamiids; Gentianales; Apocynaceae; Rauvolfioideae; Vinceae; Catharanthus	.
comp5558_c0_seq1	-14.8232	-2.01524	1.31663e-06	3.59635e-05	sp|Q9LJX0|AB19B_ARATH^Q9LJX0^Q:2079-265,H:648-1252^89.09%ID^E:0^RecName: Full=ABC transporter B family member 19;^Eukaryota; Viridiplantae; Streptophyta; Embryophyta; Tracheophyta; Spermatophyta; Magnoliophyta; eudicotyledons; Gunneridae; Pentapetalae; rosids; malvids; Brassicales; Brassicaceae; Camelineae; Arabidopsis	.
comp16950_c0_seq1	-13.3226	-2.01873	8.86427e-13	5.45754e-11	sp|P68428|H32_WHEAT^P68428^Q:243-1,H:1-81^100%ID^E:1e-49^RecName: Full=Histone H3.2;^Eukaryota; Viridiplantae; Streptophyta; Embryophyta; Tracheophyta; Spermatophyta; Magnoliophyta; Liliopsida; Poales; Poaceae; BEP clade; Pooideae; Triticeae; Triticum	.
comp8318_c0_seq1	-13.4623	-2.02338	4.54729e-12	2.58112e-10	sp|P93472|DIM_PEA^P93472^Q:1903-203,H:1-567^85.71%ID^E:0^RecName: Full=Delta(24)-sterol reductase;^Eukaryota; Viridiplantae; Streptophyta; Embryophyta; Tracheophyta; Spermatophyta; Magnoliophyta; eudicotyledons; Gunneridae; Pentapetalae; rosids; fabids; Fabales; Fabaceae; Papilionoideae; Fabeae; Pisum	.
comp11252_c0_seq1	-14.6841	-2.02774	7.09327e-07	2.03643e-05	.	.
comp13094_c0_seq1	-14.7237	-2.02821	6.68172e-07	1.93143e-05	.	.
comp8998_c0_seq1	-14.6257	-2.02881	2.39876e-07	7.51041e-06	sp|Q9XIN0|LHW_ARATH^Q9XIN0^Q:789-238,H:452-626^78.26%ID^E:3e-91^RecName: Full=Transcription factor LHW;^Eukaryota; Viridiplantae; Streptophyta; Embryophyta; Tracheophyta; Spermatophyta; Magnoliophyta; eudicotyledons; Gunneridae; Pentapetalae; rosids; malvids; Brassicales; Brassicaceae; Camelineae; Arabidopsis	.
comp7736_c0_seq1	-12.7638	-2.02948	3.74477e-16	3.10889e-14	sp|Q9ZUN4|ACCO1_ARATH^Q9ZUN4^Q:334-1260,H:1-306^66.34%ID^E:5e-146^RecName: Full=1-aminocyclopropane-1-carboxylate oxidase 1;^Eukaryota; Viridiplantae; Streptophyta; Embryophyta; Tracheophyta; Spermatophyta; Magnoliophyta; eudicotyledons; Gunneridae; Pentapetalae; rosids; malvids; Brassicales; Brassicaceae; Camelineae; Arabidopsis	.
comp4462_c0_seq1	-14.2759	-2.03006	1.56521e-08	5.84169e-07	.	.
comp11482_c0_seq1	-14.7486	-2.03405	9.64464e-07	2.7135e-05	.	.
comp4737_c0_seq1	-14.1836	-2.03816	4.51881e-09	1.81674e-07	sp|Q9SZ11|GLPQ2_ARATH^Q9SZ11^Q:241-2412,H:34-757^57.79%ID^E:0^RecName: Full=Probable glycerophosphoryl diester phosphodiesterase 2;^Eukaryota; Viridiplantae; Streptophyta; Embryophyta; Tracheophyta; Spermatophyta; Magnoliophyta; eudicotyledons; Gunneridae; Pentapetalae; rosids; malvids; Brassicales; Brassicaceae; Camelineae; Arabidopsis	.
comp9425_c0_seq1	-14.2887	-2.03984	1.56521e-08	5.84169e-07	sp|Q42533|BCCP1_ARATH^Q42533^Q:394-1131,H:35-280^59.2%ID^E:5e-57^RecName: Full=Biotin carboxyl carrier protein of acetyl-CoA carboxylase 1, chloroplastic;^Eukaryota; Viridiplantae; Streptophyta; Embryophyta; Tracheophyta; Spermatophyta; Magnoliophyta; eudicotyledons; Gunneridae; Pentapetalae; rosids; malvids; Brassicales; Brassicaceae; Camelineae; Arabidopsis	.
comp8509_c0_seq1	-14.2922	-2.04237	2.19032e-08	8.01862e-07	sp|Q00423|HMGYA_SOYBN^Q00423^Q:832-500,H:1-111^58.26%ID^E:8e-16^RecName: Full=HMG-Y-related protein A;^Eukaryota; Viridiplantae; Streptophyta; Embryophyta; Tracheophyta; Spermatophyta; Magnoliophyta; eudicotyledons; Gunneridae; Pentapetalae; rosids; fabids; Fabales; Fabaceae; Papilionoideae; Phaseoleae; Glycine; Soja	.
comp7297_c0_seq1	-13.3005	-2.04288	3.12463e-13	2.01496e-11	sp|Q94AP3|WAT1_ARATH^Q94AP3^Q:1237-65,H:1-389^73.16%ID^E:0^RecName: Full=Protein WALLS ARE THIN 1;^Eukaryota; Viridiplantae; Streptophyta; Embryophyta; Tracheophyta; Spermatophyta; Magnoliophyta; eudicotyledons; Gunneridae; Pentapetalae; rosids; malvids; Brassicales; Brassicaceae; Camelineae; Arabidopsis	.
comp8109_c0_seq1	-13.2179	-2.04797	8.81691e-14	6.0198e-12	sp|O64407|AMYB_VIGUN^O64407^Q:213-1655,H:11-495^70.72%ID^E:0^RecName: Full=Beta-amylase;^Eukaryota; Viridiplantae; Streptophyta; Embryophyta; Tracheophyta; Spermatophyta; Magnoliophyta; eudicotyledons; Gunneridae; Pentapetalae; rosids; fabids; Fabales; Fabaceae; Papilionoideae; Phaseoleae; Vigna	.
comp9337_c0_seq1	-10.503	-2.05246	3.41471e-28	6.42911e-26	sp|A6YIH8|C7D55_HYOMU^A6YIH8^Q:190-1536,H:48-493^45.88%ID^E:8e-147^RecName: Full=Premnaspirodiene oxygenase;^Eukaryota; Viridiplantae; Streptophyta; Embryophyta; Tracheophyta; Spermatophyta; Magnoliophyta; eudicotyledons; Gunneridae; Pentapetalae; asterids; lamiids; Solanales; Solanaceae; Solanoideae; Hyoscyameae; Hyoscyamus	.
comp3378_c0_seq1,comp3378_c0_seq2	-12.3934	-2.05262	1.95887e-18	1.99069e-16	sp|Q8H7U1|TBB2_ORYSJ^Q8H7U1^Q:2-379,H:296-421^100%ID^E:2e-82^RecName: Full=Tubulin beta-2 chain;^Eukaryota; Viridiplantae; Streptophyta; Embryophyta; Tracheophyta; Spermatophyta; Magnoliophyta; Liliopsida; Poales; Poaceae; BEP clade; Ehrhartoideae; Oryzeae; Oryza	.
comp5457_c0_seq1	-13.4064	-2.06639	3.92219e-13	2.5139e-11	sp|Q8W486|Y1491_ARATH^Q8W486^Q:1447-434,H:81-439^24.4%ID^E:5e-12^RecName: Full=Uncharacterized protein At1g04910;^Eukaryota; Viridiplantae; Streptophyta; Embryophyta; Tracheophyta; Spermatophyta; Magnoliophyta; eudicotyledons; Gunneridae; Pentapetalae; rosids; malvids; Brassicales; Brassicaceae; Camelineae; Arabidopsis	.
comp9511_c0_seq1	-15.0162	-2.07107	3.65637e-06	9.3006e-05	sp|Q9SZ67|WRK19_ARATH^Q9SZ67^Q:1494-781,H:76-284^49.16%ID^E:2e-67^RecName: Full=Probable WRKY transcription factor 19;^Eukaryota; Viridiplantae; Streptophyta; Embryophyta; Tracheophyta; Spermatophyta; Magnoliophyta; eudicotyledons; Gunneridae; Pentapetalae; rosids; malvids; Brassicales; Brassicaceae; Camelineae; Arabidopsis	.
comp3383_c1_seq1	-13.0881	-2.0712	8.03058e-15	6.06957e-13	sp|P93004|PIP27_ARATH^P93004^Q:122-757,H:1-209^84.91%ID^E:8e-125^RecName: Full=Aquaporin PIP2-7;^Eukaryota; Viridiplantae; Streptophyta; Embryophyta; Tracheophyta; Spermatophyta; Magnoliophyta; eudicotyledons; Gunneridae; Pentapetalae; rosids; malvids; Brassicales; Brassicaceae; Camelineae; Arabidopsis	.
comp3986_c0_seq1,comp3986_c0_seq2	-13.8947	-2.0783	1.22626e-10	5.8979e-09	.	.
comp13290_c0_seq1	-13.6325	-2.08211	7.37258e-12	4.06978e-10	sp|Q39224|SRG1_ARATH^Q39224^Q:1092-229,H:71-352^35.02%ID^E:1e-46^RecName: Full=Protein SRG1;^Eukaryota; Viridiplantae; Streptophyta; Embryophyta; Tracheophyta; Spermatophyta; Magnoliophyta; eudicotyledons; Gunneridae; Pentapetalae; rosids; malvids; Brassicales; Brassicaceae; Camelineae; Arabidopsis	.
comp1815_c0_seq1	-13.252	-2.08466	7.61442e-14	5.25582e-12	.	.
comp11342_c0_seq1	-15.0681	-2.08614	3.4219e-06	8.72523e-05	.	.
comp15541_c0_seq1	-14.7367	-2.08985	4.62474e-07	1.37938e-05	sp|Q39227|SMT2_ARATH^Q39227^Q:1271-195,H:1-359^81.89%ID^E:0^RecName: Full=24-methylenesterol C-methyltransferase 2;^Eukaryota; Viridiplantae; Streptophyta; Embryophyta; Tracheophyta; Spermatophyta; Magnoliophyta; eudicotyledons; Gunneridae; Pentapetalae; rosids; malvids; Brassicales; Brassicaceae; Camelineae; Arabidopsis	.
comp3786_c0_seq1,comp3786_c0_seq2	-14.9	-2.09214	1.23234e-06	3.38143e-05	.	.
comp2164_c0_seq1	-14.6488	-2.09651	2.39876e-07	7.51041e-06	sp|O65709|FAO4A_ARATH^O65709^Q:1412-57,H:1-442^53.54%ID^E:8e-135^RecName: Full=Long-chain-alcohol oxidase FAO4A;^Eukaryota; Viridiplantae; Streptophyta; Embryophyta; Tracheophyta; Spermatophyta; Magnoliophyta; eudicotyledons; Gunneridae; Pentapetalae; rosids; malvids; Brassicales; Brassicaceae; Camelineae; Arabidopsis	.
comp5130_c0_seq1	-14.619	-2.09777	1.15977e-07	3.85744e-06	sp|P92949|FRO2_ARATH^P92949^Q:94-1101,H:23-357^49.26%ID^E:1e-98^RecName: Full=Ferric reduction oxidase 2;^Eukaryota; Viridiplantae; Streptophyta; Embryophyta; Tracheophyta; Spermatophyta; Magnoliophyta; eudicotyledons; Gunneridae; Pentapetalae; rosids; malvids; Brassicales; Brassicaceae; Camelineae; Arabidopsis	.
comp4220_c0_seq1,comp4220_c0_seq2	-13.9509	-2.09957	2.02363e-10	9.4617e-09	.	.
comp5222_c0_seq1	-14.7729	-2.10208	2.93414e-07	9.00614e-06	sp|P94111|STS1_ARATH^P94111^Q:170-1168,H:8-333^40.18%ID^E:8e-63^RecName: Full=Strictosidine synthase 1;^Eukaryota; Viridiplantae; Streptophyta; Embryophyta; Tracheophyta; Spermatophyta; Magnoliophyta; eudicotyledons; Gunneridae; Pentapetalae; rosids; malvids; Brassicales; Brassicaceae; Camelineae; Arabidopsis	.
comp4720_c0_seq1	-13.578	-2.10367	2.68771e-12	1.55276e-10	sp|P29516|TBB8_ARATH^P29516^Q:232-1497,H:1-422^97.63%ID^E:0^RecName: Full=Tubulin beta-8 chain;^Eukaryota; Viridiplantae; Streptophyta; Embryophyta; Tracheophyta; Spermatophyta; Magnoliophyta; eudicotyledons; Gunneridae; Pentapetalae; rosids; malvids; Brassicales; Brassicaceae; Camelineae; Arabidopsis	.
comp6099_c0_seq1	-14.9471	-2.1082	1.13826e-06	3.15822e-05	.	.
comp13168_c0_seq1	-14.647	-2.10905	1.66854e-07	5.35531e-06	sp|P17407|21KD_DAUCA^P17407^Q:487-23,H:28-185^36.08%ID^E:2e-23^RecName: Full=21 kDa protein;^Eukaryota; Viridiplantae; Streptophyta; Embryophyta; Tracheophyta; Spermatophyta; Magnoliophyta; eudicotyledons; Gunneridae; Pentapetalae; asterids; campanulids; Apiales; Apiaceae; Apioideae; Scandiceae; Daucinae; Daucus	.
comp5548_c0_seq1	-14.2687	-2.11962	2.56963e-09	1.05832e-07	sp|Q6R0H1|LHY_ARATH^Q6R0H1^Q:55-1509,H:212-644^39.76%ID^E:3e-53^RecName: Full=Protein LHY;^Eukaryota; Viridiplantae; Streptophyta; Embryophyta; Tracheophyta; Spermatophyta; Magnoliophyta; eudicotyledons; Gunneridae; Pentapetalae; rosids; malvids; Brassicales; Brassicaceae; Camelineae; Arabidopsis	.
comp12338_c0_seq1	-12.8829	-2.11999	1.78142e-16	1.52702e-14	sp|Q9FJU9|E1313_ARATH^Q9FJU9^Q:1459-125,H:30-455^43.08%ID^E:2e-123^RecName: Full=Glucan endo-1,3-beta-glucosidase 13;^Eukaryota; Viridiplantae; Streptophyta; Embryophyta; Tracheophyta; Spermatophyta; Magnoliophyta; eudicotyledons; Gunneridae; Pentapetalae; rosids; malvids; Brassicales; Brassicaceae; Camelineae; Arabidopsis	.
comp11198_c0_seq1	-12.809	-2.12105	6.19183e-17	5.56789e-15	sp|P93004|PIP27_ARATH^P93004^Q:255-136,H:241-280^95%ID^E:1e-18^RecName: Full=Aquaporin PIP2-7;^Eukaryota; Viridiplantae; Streptophyta; Embryophyta; Tracheophyta; Spermatophyta; Magnoliophyta; eudicotyledons; Gunneridae; Pentapetalae; rosids; malvids; Brassicales; Brassicaceae; Camelineae; Arabidopsis	GO:0046658^cellular_component^anchored component of plasma membrane`GO:0016021^cellular_component^integral component of membrane`GO:0016020^cellular_component^membrane`GO:0005634^cellular_component^nucleus`GO:0005886^cellular_component^plasma membrane`GO:0009506^cellular_component^plasmodesma`GO:0005773^cellular_component^vacuole`GO:0005515^molecular_function^protein binding`GO:0015250^molecular_…
comp1836_c0_seq1,comp1836_c0_seq2	-14.3959	-2.13338	5.68406e-09	2.26578e-07	.	.
comp8188_c0_seq1	-14.9693	-2.13523	1.13826e-06	3.15822e-05	.	.
comp4646_c0_seq1,comp4646_c0_seq2	-14.4378	-2.14361	1.15527e-08	4.41378e-07	sp|A5YVF1|SGS3_SOLLC^A5YVF1^Q:2215-356,H:1-621^54.89%ID^E:0^RecName: Full=Protein SUPPRESSOR OF GENE SILENCING 3;^Eukaryota; Viridiplantae; Streptophyta; Embryophyta; Tracheophyta; Spermatophyta; Magnoliophyta; eudicotyledons; Gunneridae; Pentapetalae; asterids; lamiids; Solanales; Solanaceae; Solanoideae; Solaneae; Solanum; Lycopersicon	.
comp595_c0_seq1	-15.097	-2.14498	3.4219e-06	8.72523e-05	sp|Q9LV66|Y5848_ARATH^Q9LV66^Q:1841-1383,H:1-153^42.86%ID^E:1e-24^RecName: Full=Uncharacterized protein At5g48480;^Eukaryota; Viridiplantae; Streptophyta; Embryophyta; Tracheophyta; Spermatophyta; Magnoliophyta; eudicotyledons; Gunneridae; Pentapetalae; rosids; malvids; Brassicales; Brassicaceae; Camelineae; Arabidopsis	.
comp12200_c0_seq1	-14.8285	-2.14922	2.65628e-07	8.20701e-06	.	.
comp6717_c0_seq1	-14.7084	-2.15225	1.52588e-07	4.96163e-06	sp|Q42059|GUN6_ARATH^Q42059^Q:268-2058,H:24-619^76.42%ID^E:0^RecName: Full=Endoglucanase 6;^Eukaryota; Viridiplantae; Streptophyta; Embryophyta; Tracheophyta; Spermatophyta; Magnoliophyta; eudicotyledons; Gunneridae; Pentapetalae; rosids; malvids; Brassicales; Brassicaceae; Camelineae; Arabidopsis	.
comp10122_c0_seq1	-10.047	-2.15434	2.00258e-32	4.69205e-30	sp|Q05349|12KD_FRAAN^Q05349^Q:666-292,H:1-109^56.8%ID^E:2e-38^RecName: Full=Auxin-repressed 12.5 kDa protein;^Eukaryota; Viridiplantae; Streptophyta; Embryophyta; Tracheophyta; Spermatophyta; Magnoliophyta; eudicotyledons; Gunneridae; Pentapetalae; rosids; fabids; Rosales; Rosaceae; Rosoideae; Potentilleae; Fragariinae; Fragaria	.
comp2225_c0_seq1,comp2225_c0_seq2	-14.2829	-2.15845	1.82178e-09	7.59956e-08	.	.
comp7567_c0_seq1	-15.1874	-2.1696	3.15096e-06	8.12773e-05	sp|Q8LBI9|EDL16_ARATH^Q8LBI9^Q:459-340,H:439-478^72.5%ID^E:4e-10^RecName: Full=Sugar transporter ERD6-like 16;^Eukaryota; Viridiplantae; Streptophyta; Embryophyta; Tracheophyta; Spermatophyta; Magnoliophyta; eudicotyledons; Gunneridae; Pentapetalae; rosids; malvids; Brassicales; Brassicaceae; Camelineae; Arabidopsis	GO:0016021^cellular_component^integral component of membrane`GO:0022891^molecular_function^substrate-specific transmembrane transporter activity`GO:0008643^biological_process^carbohydrate transport
comp13995_c0_seq1	-14.5112	-2.1733	2.10295e-08	7.7256e-07	.	.
comp11424_c0_seq1	-15.1358	-2.17335	3.4219e-06	8.72523e-05	sp|B9HBA8|ACCC1_POPTR^B9HBA8^Q:1684-110,H:9-528^89.9%ID^E:0^RecName: Full=Biotin carboxylase 1, chloroplastic;^Eukaryota; Viridiplantae; Streptophyta; Embryophyta; Tracheophyta; Spermatophyta; Magnoliophyta; eudicotyledons; Gunneridae; Pentapetalae; rosids; fabids; Malpighiales; Salicaceae; Saliceae; Populus	.
comp574_c0_seq1	-13.235	-2.17401	4.85963e-15	3.74681e-13	sp|Q6AXS3|DEK_RAT^Q6AXS3^Q:1602-1147,H:60-206^30.92%ID^E:3e-14^RecName: Full=Protein DEK;^Eukaryota; Metazoa; Chordata; Craniata; Vertebrata; Euteleostomi; Mammalia; Eutheria; Euarchontoglires; Glires; Rodentia; Sciurognathi; Muroidea; Muridae; Murinae; Rattus	.
comp13212_c0_seq1	-14.886	-2.17585	5.73174e-07	1.66941e-05	sp|Q9MAM3|KCS1_ARATH^Q9MAM3^Q:185-1852,H:1-526^68.04%ID^E:0^RecName: Full=3-ketoacyl-CoA synthase 1;^Eukaryota; Viridiplantae; Streptophyta; Embryophyta; Tracheophyta; Spermatophyta; Magnoliophyta; eudicotyledons; Gunneridae; Pentapetalae; rosids; malvids; Brassicales; Brassicaceae; Camelineae; Arabidopsis	.
comp10214_c0_seq1	-15.1719	-2.17675	3.15096e-06	8.12773e-05	sp|Q564G7|GMGT1_CYATE^Q564G7^Q:540-1649,H:71-434^56.6%ID^E:1e-155^RecName: Full=Galactomannan galactosyltransferase 1;^Eukaryota; Viridiplantae; Streptophyta; Embryophyta; Tracheophyta; Spermatophyta; Magnoliophyta; eudicotyledons; Gunneridae; Pentapetalae; rosids; fabids; Fabales; Fabaceae; Papilionoideae; Indigofereae; Cyamopsis	.
comp7804_c0_seq1	-12.4534	-2.17843	3.26445e-20	3.74117e-18	sp|Q9LSP9|CTL2_ARATH^Q9LSP9^Q:1107-274,H:50-328^79.21%ID^E:3e-170^RecName: Full=Chitinase-like protein 2;^Eukaryota; Viridiplantae; Streptophyta; Embryophyta; Tracheophyta; Spermatophyta; Magnoliophyta; eudicotyledons; Gunneridae; Pentapetalae; rosids; malvids; Brassicales; Brassicaceae; Camelineae; Arabidopsis	.
comp11370_c0_seq1	-14.7221	-2.18046	6.45574e-08	2.21533e-06	sp|P59833|UGPI3_ARATH^P59833^Q:655-173,H:27-187^63.98%ID^E:3e-67^RecName: Full=Uncharacterized GPI-anchored protein At5g19250;^Eukaryota; Viridiplantae; Streptophyta; Embryophyta; Tracheophyta; Spermatophyta; Magnoliophyta; eudicotyledons; Gunneridae; Pentapetalae; rosids; malvids; Brassicales; Brassicaceae; Camelineae; Arabidopsis	.
comp13788_c0_seq1	-15.1872	-2.18065	3.15096e-06	8.12773e-05	sp|Q9SYM5|RHM1_ARATH^Q9SYM5^Q:3-497,H:505-669^92.12%ID^E:1e-100^RecName: Full=Probable rhamnose biosynthetic enzyme 1;^Eukaryota; Viridiplantae; Streptophyta; Embryophyta; Tracheophyta; Spermatophyta; Magnoliophyta; eudicotyledons; Gunneridae; Pentapetalae; rosids; malvids; Brassicales; Brassicaceae; Camelineae; Arabidopsis	.
comp7059_c0_seq1	-14.75	-2.18327	9.43546e-08	3.16321e-06	sp|Q7XSZ4|PAS2A_ORYSJ^Q7XSZ4^Q:735-106,H:1-210^76.19%ID^E:7e-101^RecName: Full=Very-long-chain (3R)-3-hydroxyacyl-[acyl-carrier protein] dehydratase PASTICCINO 2A;^Eukaryota; Viridiplantae; Streptophyta; Embryophyta; Tracheophyta; Spermatophyta; Magnoliophyta; Liliopsida; Poales; Poaceae; BEP clade; Ehrhartoideae; Oryzeae; Oryza	.
comp7394_c0_seq1	-13.9829	-2.18492	3.05727e-11	1.57433e-09	sp|P11955|CHI1_HORVU^P11955^Q:276-971,H:83-317^65.96%ID^E:4e-108^RecName: Full=26 kDa endochitinase 1;^Eukaryota; Viridiplantae; Streptophyta; Embryophyta; Tracheophyta; Spermatophyta; Magnoliophyta; Liliopsida; Poales; Poaceae; BEP clade; Pooideae; Triticeae; Hordeum	.
comp16105_c0_seq1	-14.7612	-2.18665	1.37818e-07	4.53735e-06	.	.
comp10957_c0_seq1	-13.514	-2.18946	1.1682e-13	7.84519e-12	.	.
comp9477_c0_seq1	-14.2398	-2.19127	4.59133e-10	2.07096e-08	sp|Q9M2U2|ECR_ARATH^Q9M2U2^Q:1331-402,H:1-310^81.29%ID^E:0^RecName: Full=Very-long-chain enoyl-CoA reductase;^Eukaryota; Viridiplantae; Streptophyta; Embryophyta; Tracheophyta; Spermatophyta; Magnoliophyta; eudicotyledons; Gunneridae; Pentapetalae; rosids; malvids; Brassicales; Brassicaceae; Camelineae; Arabidopsis	.
comp5442_c0_seq1	-14.621	-2.19888	2.37183e-08	8.66057e-07	.	.
comp5304_c0_seq1	-14.6719	-2.2158	5.00268e-08	1.75527e-06	sp|Q9SU40|SKU5_ARATH^Q9SU40^Q:371-2008,H:17-562^82.6%ID^E:0^RecName: Full=Monocopper oxidase-like protein SKU5;^Eukaryota; Viridiplantae; Streptophyta; Embryophyta; Tracheophyta; Spermatophyta; Magnoliophyta; eudicotyledons; Gunneridae; Pentapetalae; rosids; malvids; Brassicales; Brassicaceae; Camelineae; Arabidopsis	.
comp7006_c0_seq1	-14.3194	-2.22033	1.11977e-09	4.75104e-08	sp|Q8VYR7|BOR1_ARATH^Q8VYR7^Q:1360-3078,H:1-569^81.85%ID^E:0^RecName: Full=Boron transporter 1;^Eukaryota; Viridiplantae; Streptophyta; Embryophyta; Tracheophyta; Spermatophyta; Magnoliophyta; eudicotyledons; Gunneridae; Pentapetalae; rosids; malvids; Brassicales; Brassicaceae; Camelineae; Arabidopsis	.
comp4436_c0_seq1,comp4436_c0_seq2,comp4436_c0_seq3	-14.8511	-2.22396	1.80613e-07	5.7488e-06	sp|Q9M9C5|Y1680_ARATH^Q9M9C5^Q:94-2013,H:26-656^45.92%ID^E:5e-148^RecName: Full=Probable leucine-rich repeat receptor-like protein kinase At1g68400;^Eukaryota; Viridiplantae; Streptophyta; Embryophyta; Tracheophyta; Spermatophyta; Magnoliophyta; eudicotyledons; Gunneridae; Pentapetalae; rosids; malvids; Brassicales; Brassicaceae; Camelineae; Arabidopsis	.
comp6133_c0_seq1	-14.1238	-2.22718	1.14963e-10	5.5517e-09	.	.
comp2039_c0_seq1,comp2039_c0_seq2	-13.7509	-2.23433	7.44774e-13	4.61832e-11	.	.
comp1953_c0_seq1	-14.8304	-2.2355	1.22719e-07	4.06565e-06	sp|Q39019|KSG10_ARATH^Q39019^Q:1587-313,H:1-421^85.18%ID^E:0^RecName: Full=Shaggy-related protein kinase kappa;^Eukaryota; Viridiplantae; Streptophyta; Embryophyta; Tracheophyta; Spermatophyta; Magnoliophyta; eudicotyledons; Gunneridae; Pentapetalae; rosids; malvids; Brassicales; Brassicaceae; Camelineae; Arabidopsis	.
comp6489_c0_seq1	-14.2429	-2.23844	3.25154e-10	1.49055e-08	sp|Q39131|LAML_ARATH^Q39131^Q:74-565,H:10-172^49.7%ID^E:7e-47^RecName: Full=Lamin-like protein;^Eukaryota; Viridiplantae; Streptophyta; Embryophyta; Tracheophyta; Spermatophyta; Magnoliophyta; eudicotyledons; Gunneridae; Pentapetalae; rosids; malvids; Brassicales; Brassicaceae; Camelineae; Arabidopsis	.
comp6240_c0_seq1	-13.8288	-2.23866	2.91409e-12	1.68124e-10	sp|Q9C6S7|PMTK_ARATH^Q9C6S7^Q:2000-234,H:2-597^76.17%ID^E:0^RecName: Full=Probable methyltransferase PMT20;^Eukaryota; Viridiplantae; Streptophyta; Embryophyta; Tracheophyta; Spermatophyta; Magnoliophyta; eudicotyledons; Gunneridae; Pentapetalae; rosids; malvids; Brassicales; Brassicaceae; Camelineae; Arabidopsis	.
comp1932_c0_seq1	-14.2427	-2.24303	3.25154e-10	1.49055e-08	.	.
comp9147_c0_seq1	-14.3006	-2.25795	3.91232e-10	1.78184e-08	sp|Q9SZN7|HIP26_ARATH^Q9SZN7^Q:223-684,H:1-153^85.06%ID^E:5e-91^RecName: Full=Heavy metal-associated isoprenylated plant protein 26;^Eukaryota; Viridiplantae; Streptophyta; Embryophyta; Tracheophyta; Spermatophyta; Magnoliophyta; eudicotyledons; Gunneridae; Pentapetalae; rosids; malvids; Brassicales; Brassicaceae; Camelineae; Arabidopsis	GO:0031965^cellular_component^nuclear membrane`GO:0005886^cellular_component^plasma membrane`GO:0009506^cellular_component^plasmodesma`GO:0046872^molecular_function^metal ion binding`GO:0005515^molecular_function^protein binding`GO:0010286^biological_process^heat acclimation`GO:0030001^biological_process^metal ion transport
comp6144_c0_seq1	-14.2209	-2.25993	1.63006e-10	7.74156e-09	sp|Q9FGJ4|ACPM3_ARATH^Q9FGJ4^Q:1795-1412,H:1-129^53.49%ID^E:2e-23^RecName: Full=Acyl carrier protein 3, mitochondrial;^Eukaryota; Viridiplantae; Streptophyta; Embryophyta; Tracheophyta; Spermatophyta; Magnoliophyta; eudicotyledons; Gunneridae; Pentapetalae; rosids; malvids; Brassicales; Brassicaceae; Camelineae; Arabidopsis	.
comp12293_c0_seq1	-13.7305	-2.27305	2.17871e-13	1.42901e-11	sp|P93788|REMO_SOLTU^P93788^Q:304-804,H:29-198^79.53%ID^E:4e-69^RecName: Full=Remorin;^Eukaryota; Viridiplantae; Streptophyta; Embryophyta; Tracheophyta; Spermatophyta; Magnoliophyta; eudicotyledons; Gunneridae; Pentapetalae; asterids; lamiids; Solanales; Solanaceae; Solanoideae; Solaneae; Solanum	.
comp4275_c0_seq1	-11.9118	-2.27496	1.79323e-25	2.84314e-23	sp|P33629|TBA_PRUDU^P33629^Q:126-1421,H:1-432^97.69%ID^E:0^RecName: Full=Tubulin alpha chain;^Eukaryota; Viridiplantae; Streptophyta; Embryophyta; Tracheophyta; Spermatophyta; Magnoliophyta; eudicotyledons; Gunneridae; Pentapetalae; rosids; fabids; Rosales; Rosaceae; Maloideae; Amygdaleae; Prunus	.
comp8707_c0_seq1	-15.0357	-2.27498	4.64099e-07	1.38032e-05	sp|Q9FI66|DIR3_ARATH^Q9FI66^Q:538-35,H:24-191^55.03%ID^E:1e-61^RecName: Full=Dirigent protein 3;^Eukaryota; Viridiplantae; Streptophyta; Embryophyta; Tracheophyta; Spermatophyta; Magnoliophyta; eudicotyledons; Gunneridae; Pentapetalae; rosids; malvids; Brassicales; Brassicaceae; Camelineae; Arabidopsis	.
comp13417_c0_seq1	-13.3132	-2.28582	5.82996e-16	4.79284e-14	.	.
comp1839_c0_seq1	-15.2691	-2.28846	1.87198e-06	4.9936e-05	.	.
comp7079_c0_seq1	-15.1907	-2.29641	1.39263e-06	3.78921e-05	sp|Q8H7Y8|H2AV1_ORYSJ^Q8H7Y8^Q:178-504,H:30-138^97.25%ID^E:5e-66^RecName: Full=Probable histone H2A variant 1;^Eukaryota; Viridiplantae; Streptophyta; Embryophyta; Tracheophyta; Spermatophyta; Magnoliophyta; Liliopsida; Poales; Poaceae; BEP clade; Ehrhartoideae; Oryzeae; Oryza	.
comp7509_c0_seq1	-13.2669	-2.29946	1.46042e-16	1.26213e-14	sp|Q7XSQ9|PIP12_ORYSJ^Q7XSQ9^Q:48-893,H:1-285^89.47%ID^E:0^RecName: Full=Probable aquaporin PIP1-2;^Eukaryota; Viridiplantae; Streptophyta; Embryophyta; Tracheophyta; Spermatophyta; Magnoliophyta; Liliopsida; Poales; Poaceae; BEP clade; Ehrhartoideae; Oryzeae; Oryza	.
comp8410_c0_seq1	-15.262	-2.30265	1.87198e-06	4.9936e-05	sp|Q8VZS8|PYL1_ARATH^Q8VZS8^Q:651-55,H:2-204^68.97%ID^E:3e-94^RecName: Full=Abscisic acid receptor PYL1;^Eukaryota; Viridiplantae; Streptophyta; Embryophyta; Tracheophyta; Spermatophyta; Magnoliophyta; eudicotyledons; Gunneridae; Pentapetalae; rosids; malvids; Brassicales; Brassicaceae; Camelineae; Arabidopsis	.
comp1036_c0_seq1	-14.6144	-2.30618	7.71655e-09	3.01366e-07	sp|Q94CD1|HHT1_ARATH^Q94CD1^Q:1340-264,H:65-410^27.27%ID^E:7e-28^RecName: Full=Omega-hydroxypalmitate O-feruloyl transferase;^Eukaryota; Viridiplantae; Streptophyta; Embryophyta; Tracheophyta; Spermatophyta; Magnoliophyta; eudicotyledons; Gunneridae; Pentapetalae; rosids; malvids; Brassicales; Brassicaceae; Camelineae; Arabidopsis	.
comp5484_c0_seq1	-15.0498	-2.3071	4.64099e-07	1.38032e-05	.	.
comp6702_c0_seq1	-14.1398	-2.31175	2.49965e-11	1.30149e-09	sp|Q9FNB5|AB6G_ARATH^Q9FNB5^Q:727-65,H:504-727^79.46%ID^E:2e-115^RecName: Full=ABC transporter G family member 6;^Eukaryota; Viridiplantae; Streptophyta; Embryophyta; Tracheophyta; Spermatophyta; Magnoliophyta; eudicotyledons; Gunneridae; Pentapetalae; rosids; malvids; Brassicales; Brassicaceae; Camelineae; Arabidopsis	.
comp7258_c0_seq1	-14.7462	-2.3139	1.19317e-08	4.54981e-07	.	.
comp11042_c0_seq1	-15.2673	-2.31559	1.87198e-06	4.9936e-05	sp|Q9ZWS9|ARR3_ARATH^Q9ZWS9^Q:1003-467,H:1-175^66.67%ID^E:7e-66^RecName: Full=Two-component response regulator ARR3;^Eukaryota; Viridiplantae; Streptophyta; Embryophyta; Tracheophyta; Spermatophyta; Magnoliophyta; eudicotyledons; Gunneridae; Pentapetalae; rosids; malvids; Brassicales; Brassicaceae; Camelineae; Arabidopsis	.
comp1547_c1_seq1	-14.2974	-2.31671	1.93921e-10	9.09723e-09	sp|Q27GI3|NAT6_ARATH^Q27GI3^Q:1808-279,H:22-532^87.28%ID^E:0^RecName: Full=Nucleobase-ascorbate transporter 6;^Eukaryota; Viridiplantae; Streptophyta; Embryophyta; Tracheophyta; Spermatophyta; Magnoliophyta; eudicotyledons; Gunneridae; Pentapetalae; rosids; malvids; Brassicales; Brassicaceae; Camelineae; Arabidopsis	.
comp1586_c0_seq1	-12.1565	-2.32199	1.57676e-24	2.36648e-22	sp|P85524|KIRO_ACTDE^P85524^Q:16-465,H:1-150^58%ID^E:2e-53^RecName: Full=Kirola;^Eukaryota; Viridiplantae; Streptophyta; Embryophyta; Tracheophyta; Spermatophyta; Magnoliophyta; eudicotyledons; Gunneridae; Pentapetalae; asterids; Ericales; Actinidiaceae; Actinidia	.
comp13205_c0_seq1	-14.4135	-2.32219	3.92966e-10	1.7878e-08	.	.
comp8672_c0_seq1	-12.5018	-2.32245	4.73467e-22	6.03263e-20	sp|P85524|KIRO_ACTDE^P85524^Q:172-312,H:1-47^63.83%ID^E:6e-11^RecName: Full=Kirola;^Eukaryota; Viridiplantae; Streptophyta; Embryophyta; Tracheophyta; Spermatophyta; Magnoliophyta; eudicotyledons; Gunneridae; Pentapetalae; asterids; Ericales; Actinidiaceae; Actinidia	GO:0009607^biological_process^response to biotic stimulus`GO:0016068^biological_process^type I hypersensitivity
comp15625_c0_seq1	-13.5831	-2.32698	1.1248e-14	8.41089e-13	.	.
comp3603_c1_seq1	-15.1954	-2.33202	5.29658e-07	1.55339e-05	.	.
comp3065_c0_seq1,comp3065_c0_seq2	-14.8991	-2.33279	7.2358e-08	2.47496e-06	sp|Q6PWU2|ATESY_VITVI^Q6PWU2^Q:403-98,H:487-588^64.71%ID^E:8e-36^RecName: Full=(-)-alpha-terpineol synthase;^Eukaryota; Viridiplantae; Streptophyta; Embryophyta; Tracheophyta; Spermatophyta; Magnoliophyta; eudicotyledons; Gunneridae; Pentapetalae; rosids; Vitales; Vitaceae; Vitis	GO:0000287^molecular_function^magnesium ion binding`GO:0010333^molecular_function^terpene synthase activity`GO:0016114^biological_process^terpenoid biosynthetic process
comp4617_c0_seq1	-12.991	-2.33716	7.99272e-19	8.34369e-17	sp|A6YIH8|C7D55_HYOMU^A6YIH8^Q:252-1685,H:23-500^56.88%ID^E:1e-174^RecName: Full=Premnaspirodiene oxygenase;^Eukaryota; Viridiplantae; Streptophyta; Embryophyta; Tracheophyta; Spermatophyta; Magnoliophyta; eudicotyledons; Gunneridae; Pentapetalae; asterids; lamiids; Solanales; Solanaceae; Solanoideae; Hyoscyameae; Hyoscyamus	.
comp1169_c0_seq1	-15.084	-2.33946	1.7782e-07	5.67705e-06	sp|Q8VWZ8|SMO22_ARATH^Q8VWZ8^Q:259-1044,H:1-262^87.4%ID^E:1e-175^RecName: Full=Methylsterol monooxygenase 2-2;^Eukaryota; Viridiplantae; Streptophyta; Embryophyta; Tracheophyta; Spermatophyta; Magnoliophyta; eudicotyledons; Gunneridae; Pentapetalae; rosids; malvids; Brassicales; Brassicaceae; Camelineae; Arabidopsis	.
comp5856_c0_seq1	-12.8276	-2.344	5.11035e-20	5.80927e-18	sp|Q6ZIK0|GTOMC_ORYSJ^Q6ZIK0^Q:133-1017,H:62-355^47.12%ID^E:1e-91^RecName: Full=Probable tocopherol O-methyltransferase, chloroplastic;^Eukaryota; Viridiplantae; Streptophyta; Embryophyta; Tracheophyta; Spermatophyta; Magnoliophyta; Liliopsida; Poales; Poaceae; BEP clade; Ehrhartoideae; Oryzeae; Oryza	.
comp2011_c0_seq1	-14.8769	-2.35197	3.27298e-08	1.16979e-06	.	.
comp1614_c0_seq1,comp1614_c0_seq2	-13.5545	-2.35751	2.58558e-15	2.03062e-13	sp|Q9LEL5|4OMT_COPJA^Q9LEL5^Q:204-1211,H:13-347^41.69%ID^E:1e-62^RecName: Full=3'-hydroxy-N-methyl-(S)-coclaurine 4'-O-methyltransferase;^Eukaryota; Viridiplantae; Streptophyta; Embryophyta; Tracheophyta; Spermatophyta; Magnoliophyta; eudicotyledons; Ranunculales; Ranunculaceae; Coptidoideae; Coptis	.
comp1741_c0_seq1,comp1741_c0_seq2	-15.2454	-2.36531	8.07554e-07	2.29037e-05	sp|Q94K66|ELIP2_ARATH^Q94K66^Q:87-533,H:47-193^67.79%ID^E:4e-63^RecName: Full=Early light-induced protein 2, chloroplastic;^Eukaryota; Viridiplantae; Streptophyta; Embryophyta; Tracheophyta; Spermatophyta; Magnoliophyta; eudicotyledons; Gunneridae; Pentapetalae; rosids; malvids; Brassicales; Brassicaceae; Camelineae; Arabidopsis	GO:0009535^cellular_component^chloroplast thylakoid membrane`GO:0016021^cellular_component^integral component of membrane`GO:0009522^cellular_component^photosystem I`GO:0009523^cellular_component^photosystem II`GO:0071483^biological_process^cellular response to blue light`GO:0071490^biological_process^cellular response to far red light`GO:0034605^biological_process^cellular response to heat`GO:00…
comp6194_c0_seq1	-10.2856	-2.36661	3.6836e-37	1.10966e-34	sp|Q9SYT0|ANXD1_ARATH^Q9SYT0^Q:68-1015,H:1-317^67.82%ID^E:6e-154^RecName: Full=Annexin D1;^Eukaryota; Viridiplantae; Streptophyta; Embryophyta; Tracheophyta; Spermatophyta; Magnoliophyta; eudicotyledons; Gunneridae; Pentapetalae; rosids; malvids; Brassicales; Brassicaceae; Camelineae; Arabidopsis	.
comp5255_c1_seq1	-13.2697	-2.36762	2.31229e-17	2.15749e-15	.	.
comp15111_c0_seq1	-12.4637	-2.37012	2.96363e-23	4.16627e-21	sp|Q7XUA6|PIP23_ORYSJ^Q7XUA6^Q:117-1,H:1-39^79.49%ID^E:4e-14^RecName: Full=Probable aquaporin PIP2-3;^Eukaryota; Viridiplantae; Streptophyta; Embryophyta; Tracheophyta; Spermatophyta; Magnoliophyta; Liliopsida; Poales; Poaceae; BEP clade; Ehrhartoideae; Oryzeae; Oryza	GO:0016021^cellular_component^integral component of membrane`GO:0005886^cellular_component^plasma membrane`GO:0005215^molecular_function^transporter activity`GO:0009414^biological_process^response to water deprivation`GO:0006833^biological_process^water transport
comp6640_c0_seq1	-15.1909	-2.37226	3.47107e-07	1.05371e-05	sp|O65351|SUBL_ARATH^O65351^Q:2518-272,H:21-755^53.04%ID^E:0^RecName: Full=Subtilisin-like protease;^Eukaryota; Viridiplantae; Streptophyta; Embryophyta; Tracheophyta; Spermatophyta; Magnoliophyta; eudicotyledons; Gunneridae; Pentapetalae; rosids; malvids; Brassicales; Brassicaceae; Camelineae; Arabidopsis	.
comp1010_c1_seq1	-15.072	-2.37386	1.17551e-07	3.90361e-06	sp|Q8LCG7|NFYC2_ARATH^Q8LCG7^Q:387-55,H:65-176^92.86%ID^E:3e-65^RecName: Full=Nuclear transcription factor Y subunit C-2;^Eukaryota; Viridiplantae; Streptophyta; Embryophyta; Tracheophyta; Spermatophyta; Magnoliophyta; eudicotyledons; Gunneridae; Pentapetalae; rosids; malvids; Brassicales; Brassicaceae; Camelineae; Arabidopsis	.
comp11247_c0_seq1	-15.3254	-2.37645	6.87239e-07	1.9838e-05	sp|Q96512|PER9_ARATH^Q96512^Q:1132-146,H:8-346^73.75%ID^E:3e-178^RecName: Full=Peroxidase 9;^Eukaryota; Viridiplantae; Streptophyta; Embryophyta; Tracheophyta; Spermatophyta; Magnoliophyta; eudicotyledons; Gunneridae; Pentapetalae; rosids; malvids; Brassicales; Brassicaceae; Camelineae; Arabidopsis	.
comp6594_c0_seq1	-14.6091	-2.37949	9.65034e-10	4.13191e-08	sp|P92949|FRO2_ARATH^P92949^Q:1156-71,H:352-719^54.89%ID^E:3e-99^RecName: Full=Ferric reduction oxidase 2;^Eukaryota; Viridiplantae; Streptophyta; Embryophyta; Tracheophyta; Spermatophyta; Magnoliophyta; eudicotyledons; Gunneridae; Pentapetalae; rosids; malvids; Brassicales; Brassicaceae; Camelineae; Arabidopsis	.
comp5555_c0_seq1	-14.6402	-2.38117	2.07779e-09	8.60794e-08	sp|Q9FI19|CML43_ARATH^Q9FI19^Q:895-689,H:105-170^36.23%ID^E:7e-06^RecName: Full=Probable calcium-binding protein CML43;^Eukaryota; Viridiplantae; Streptophyta; Embryophyta; Tracheophyta; Spermatophyta; Magnoliophyta; eudicotyledons; Gunneridae; Pentapetalae; rosids; malvids; Brassicales; Brassicaceae; Camelineae; Arabidopsis	.
comp4974_c0_seq1	-12.5975	-2.40127	1.28497e-22	1.73138e-20	sp|Q9ZRT5|GSTT1_ARATH^Q9ZRT5^Q:908-222,H:2-229^69%ID^E:3e-103^RecName: Full=Glutathione S-transferase T1;^Eukaryota; Viridiplantae; Streptophyta; Embryophyta; Tracheophyta; Spermatophyta; Magnoliophyta; eudicotyledons; Gunneridae; Pentapetalae; rosids; malvids; Brassicales; Brassicaceae; Camelineae; Arabidopsis	.
comp8293_c0_seq1	-15.3444	-2.40208	1.05937e-06	2.95293e-05	sp|B5X3B2|APMAP_SALSA^B5X3B2^Q:1494-403,H:49-414^37.6%ID^E:1e-59^RecName: Full=Adipocyte plasma membrane-associated protein;^Eukaryota; Metazoa; Chordata; Craniata; Vertebrata; Euteleostomi; Actinopterygii; Neopterygii; Teleostei; Protacanthopterygii; Salmoniformes; Salmonidae; Salmoninae; Salmo	.
comp14267_c0_seq1	-15.4979	-2.40728	2.1509e-06	5.68005e-05	.	.
comp16981_c0_seq1	-15.4832	-2.41511	2.1509e-06	5.68005e-05	sp|O48818|EXPA4_ARATH^O48818^Q:2-373,H:134-257^86.29%ID^E:8e-62^RecName: Full=Expansin-A4;^Eukaryota; Viridiplantae; Streptophyta; Embryophyta; Tracheophyta; Spermatophyta; Magnoliophyta; eudicotyledons; Gunneridae; Pentapetalae; rosids; malvids; Brassicales; Brassicaceae; Camelineae; Arabidopsis	GO:0005829^cellular_component^cytosol`GO:0005576^cellular_component^extracellular region`GO:0016020^cellular_component^membrane`GO:0009505^cellular_component^plant-type cell wall`GO:0009506^cellular_component^plasmodesma`GO:0009664^biological_process^plant-type cell wall organization`GO:0006949^biological_process^syncytium formation
comp1540_c0_seq1	-14.1599	-2.41869	5.14384e-12	2.89634e-10	sp|P93531|C71D7_SOLCH^P93531^Q:1668-268,H:31-500^55.53%ID^E:8e-175^RecName: Full=Cytochrome P450 71D7;^Eukaryota; Viridiplantae; Streptophyta; Embryophyta; Tracheophyta; Spermatophyta; Magnoliophyta; eudicotyledons; Gunneridae; Pentapetalae; asterids; lamiids; Solanales; Solanaceae; Solanoideae; Solaneae; Solanum	.
comp3962_c0_seq1,comp3962_c0_seq2,comp3962_c0_seq3,comp3962_c0_seq4	-13.4034	-2.4199	5.5948e-17	5.06341e-15	sp|Q9FNI7|CSLA2_ARATH^Q9FNI7^Q:375-1991,H:1-534^76.81%ID^E:0^RecName: Full=Glucomannan 4-beta-mannosyltransferase 2;^Eukaryota; Viridiplantae; Streptophyta; Embryophyta; Tracheophyta; Spermatophyta; Magnoliophyta; eudicotyledons; Gunneridae; Pentapetalae; rosids; malvids; Brassicales; Brassicaceae; Camelineae; Arabidopsis	.
comp8155_c0_seq1	-15.2487	-2.42167	5.29658e-07	1.55339e-05	sp|Q8W013|COMT1_CATRO^Q8W013^Q:1268-180,H:1-363^51.79%ID^E:2e-131^RecName: Full=Caffeic acid 3-O-methyltransferase;^Eukaryota; Viridiplantae; Streptophyta; Embryophyta; Tracheophyta; Spermatophyta; Magnoliophyta; eudicotyledons; Gunneridae; Pentapetalae; asterids; lamiids; Gentianales; Apocynaceae; Rauvolfioideae; Vinceae; Catharanthus	.
comp7610_c0_seq1	-14.3452	-2.42294	3.08849e-11	1.58847e-09	sp|Q38909|XTH28_ARATH^Q38909^Q:389-1243,H:24-308^69.12%ID^E:4e-150^RecName: Full=Probable xyloglucan endotransglucosylase/hydrolase protein 28;^Eukaryota; Viridiplantae; Streptophyta; Embryophyta; Tracheophyta; Spermatophyta; Magnoliophyta; eudicotyledons; Gunneridae; Pentapetalae; rosids; malvids; Brassicales; Brassicaceae; Camelineae; Arabidopsis	.
comp5271_c0_seq1	-13.3682	-2.42678	2.39539e-17	2.22518e-15	sp|Q9SAA9|CP511_ARATH^Q9SAA9^Q:1753-296,H:1-487^81.76%ID^E:0^RecName: Full=Sterol 14-demethylase;^Eukaryota; Viridiplantae; Streptophyta; Embryophyta; Tracheophyta; Spermatophyta; Magnoliophyta; eudicotyledons; Gunneridae; Pentapetalae; rosids; malvids; Brassicales; Brassicaceae; Camelineae; Arabidopsis	.
comp1747_c0_seq1	-15.2737	-2.42684	8.07554e-07	2.29037e-05	sp|P43287|PIP22_ARATH^P43287^Q:540-1,H:83-262^89.44%ID^E:6e-116^RecName: Full=Aquaporin PIP2-2;^Eukaryota; Viridiplantae; Streptophyta; Embryophyta; Tracheophyta; Spermatophyta; Magnoliophyta; eudicotyledons; Gunneridae; Pentapetalae; rosids; malvids; Brassicales; Brassicaceae; Camelineae; Arabidopsis	.
comp2338_c0_seq1,comp2338_c0_seq2	-14.4745	-2.42908	2.23419e-10	1.04001e-08	sp|Q55480|YZ37_SYNY3^Q55480^Q:443-1267,H:57-331^28.98%ID^E:7e-22^RecName: Full=Uncharacterized sugar kinase slr0537;^Bacteria; Cyanobacteria; Oscillatoriophycideae; Chroococcales; Synechocystis	.
comp8842_c0_seq1	-15.286	-2.43019	8.07554e-07	2.29037e-05	sp|Q39010|KSG6_ARATH^Q39010^Q:2-619,H:205-411^94.2%ID^E:1e-138^RecName: Full=Shaggy-related protein kinase zeta;^Eukaryota; Viridiplantae; Streptophyta; Embryophyta; Tracheophyta; Spermatophyta; Magnoliophyta; eudicotyledons; Gunneridae; Pentapetalae; rosids; malvids; Brassicales; Brassicaceae; Camelineae; Arabidopsis	.
comp9954_c0_seq1	-8.91722	-2.43042	8.05655e-44	3.29881e-41	.	.
comp2328_c0_seq1	-10.2395	-2.4308	3.86946e-39	1.26504e-36	sp|P14009|14KD_DAUCA^P14009^Q:234-473,H:56-136^69.14%ID^E:7e-25^RecName: Full=14 kDa proline-rich protein DC2.15;^Eukaryota; Viridiplantae; Streptophyta; Embryophyta; Tracheophyta; Spermatophyta; Magnoliophyta; eudicotyledons; Gunneridae; Pentapetalae; asterids; campanulids; Apiales; Apiaceae; Apioideae; Scandiceae; Daucinae; Daucus	.
comp11265_c0_seq1	-15.2617	-2.43228	5.29658e-07	1.55339e-05	.	.
comp1980_c1_seq1	-15.5155	-2.43728	3.34912e-06	8.55517e-05	.	.
comp5246_c0_seq1	-13.3821	-2.4373	1.82228e-17	1.72703e-15	sp|O49545|BAME1_ARATH^O49545^Q:3364-371,H:4-999^79.14%ID^E:0^RecName: Full=Leucine-rich repeat receptor-like serine/threonine-protein kinase BAM1;^Eukaryota; Viridiplantae; Streptophyta; Embryophyta; Tracheophyta; Spermatophyta; Magnoliophyta; eudicotyledons; Gunneridae; Pentapetalae; rosids; malvids; Brassicales; Brassicaceae; Camelineae; Arabidopsis	.
comp3761_c0_seq1	-12.7225	-2.43759	2.62072e-22	3.43249e-20	.	.
comp3709_c0_seq1,comp3709_c0_seq2	-14.9076	-2.44315	1.21299e-08	4.61288e-07	sp|P33629|TBA_PRUDU^P33629^Q:1-720,H:222-430^85%ID^E:1e-136^RecName: Full=Tubulin alpha chain;^Eukaryota; Viridiplantae; Streptophyta; Embryophyta; Tracheophyta; Spermatophyta; Magnoliophyta; eudicotyledons; Gunneridae; Pentapetalae; rosids; fabids; Rosales; Rosaceae; Maloideae; Amygdaleae; Prunus	.
comp12382_c0_seq1	-15.2969	-2.44594	2.8852e-07	8.86237e-06	sp|O24407|IAA16_ARATH^O24407^Q:2-208,H:168-236^89.86%ID^E:5e-39^RecName: Full=Auxin-responsive protein IAA16;^Eukaryota; Viridiplantae; Streptophyta; Embryophyta; Tracheophyta; Spermatophyta; Magnoliophyta; eudicotyledons; Gunneridae; Pentapetalae; rosids; malvids; Brassicales; Brassicaceae; Camelineae; Arabidopsis	GO:0005634^cellular_component^nucleus`GO:0005515^molecular_function^protein binding`GO:0003700^molecular_function^sequence-specific DNA binding transcription factor activity`GO:0009734^biological_process^auxin-activated signaling pathway`GO:0009733^biological_process^response to auxin`GO:0006351^biological_process^transcription, DNA-templated
comp13304_c0_seq1	-15.309	-2.45667	4.45456e-07	1.32956e-05	sp|Q9FH94|ERF10_ARATH^Q9FH94^Q:668-378,H:18-113^79.38%ID^E:9e-41^RecName: Full=Ethylene-responsive transcription factor ERF010;^Eukaryota; Viridiplantae; Streptophyta; Embryophyta; Tracheophyta; Spermatophyta; Magnoliophyta; eudicotyledons; Gunneridae; Pentapetalae; rosids; malvids; Brassicales; Brassicaceae; Camelineae; Arabidopsis	.
comp4968_c0_seq1	-11.8775	-2.45706	2.23399e-29	4.52962e-27	.	.
comp2542_c0_seq1,comp2542_c0_seq2	-14.3044	-2.45789	1.89082e-11	9.91835e-10	sp|P27061|PPA1_SOLLC^P27061^Q:782-1567,H:1-254^64.89%ID^E:3e-121^RecName: Full=Acid phosphatase 1;^Eukaryota; Viridiplantae; Streptophyta; Embryophyta; Tracheophyta; Spermatophyta; Magnoliophyta; eudicotyledons; Gunneridae; Pentapetalae; asterids; lamiids; Solanales; Solanaceae; Solanoideae; Solaneae; Solanum; Lycopersicon	.
comp7313_c0_seq1	-13.7867	-2.46006	1.14171e-14	8.52224e-13	sp|Q38890|GUN25_ARATH^Q38890^Q:2251-434,H:1-605^79.8%ID^E:0^RecName: Full=Endoglucanase 25;^Eukaryota; Viridiplantae; Streptophyta; Embryophyta; Tracheophyta; Spermatophyta; Magnoliophyta; eudicotyledons; Gunneridae; Pentapetalae; rosids; malvids; Brassicales; Brassicaceae; Camelineae; Arabidopsis	.
comp12400_c0_seq1	-12.9718	-2.46112	1.28366e-20	1.5038e-18	sp|Q9M1P7|BOR2_ARATH^Q9M1P7^Q:1-411,H:569-696^55.47%ID^E:5e-37^RecName: Full=Probable boron transporter 2;^Eukaryota; Viridiplantae; Streptophyta; Embryophyta; Tracheophyta; Spermatophyta; Magnoliophyta; eudicotyledons; Gunneridae; Pentapetalae; rosids; malvids; Brassicales; Brassicaceae; Camelineae; Arabidopsis	.
comp15964_c0_seq1	-13.3022	-2.46559	2.67021e-18	2.70056e-16	sp|Q8VYI9|NLTL5_ARATH^Q8VYI9^Q:87-425,H:12-132^27.64%ID^E:8e-06^RecName: Full=Non-specific lipid-transfer protein-like protein At5g64080;^Eukaryota; Viridiplantae; Streptophyta; Embryophyta; Tracheophyta; Spermatophyta; Magnoliophyta; eudicotyledons; Gunneridae; Pentapetalae; rosids; malvids; Brassicales; Brassicaceae; Camelineae; Arabidopsis	.
comp11805_c0_seq1	-15.5496	-2.46594	3.34912e-06	8.55517e-05	sp|Q9ZTX8|ARFF_ARATH^Q9ZTX8^Q:2480-996,H:1-490^81.84%ID^E:0^RecName: Full=Auxin response factor 6;^Eukaryota; Viridiplantae; Streptophyta; Embryophyta; Tracheophyta; Spermatophyta; Magnoliophyta; eudicotyledons; Gunneridae; Pentapetalae; rosids; malvids; Brassicales; Brassicaceae; Camelineae; Arabidopsis	.
comp5496_c0_seq1	-15.4053	-2.4662	1.63149e-06	4.40502e-05	sp|Q7Y225|DIR16_ARATH^Q7Y225^Q:250-954,H:15-243^72.46%ID^E:2e-109^RecName: Full=Dirigent protein 16;^Eukaryota; Viridiplantae; Streptophyta; Embryophyta; Tracheophyta; Spermatophyta; Magnoliophyta; eudicotyledons; Gunneridae; Pentapetalae; rosids; malvids; Brassicales; Brassicaceae; Camelineae; Arabidopsis	.
comp3618_c0_seq1	-15.2171	-2.46976	2.27304e-07	7.14863e-06	sp|O48786|C734A_ARATH^O48786^Q:363-1862,H:30-517^73.8%ID^E:0^RecName: Full=Cytochrome P450 734A1;^Eukaryota; Viridiplantae; Streptophyta; Embryophyta; Tracheophyta; Spermatophyta; Magnoliophyta; eudicotyledons; Gunneridae; Pentapetalae; rosids; malvids; Brassicales; Brassicaceae; Camelineae; Arabidopsis	.
comp8816_c0_seq1	-13.1834	-2.47671	2.58693e-19	2.79746e-17	sp|Q01197|E6_GOSHI^Q01197^Q:1009-572,H:2-135^36.31%ID^E:5e-09^RecName: Full=Protein E6;^Eukaryota; Viridiplantae; Streptophyta; Embryophyta; Tracheophyta; Spermatophyta; Magnoliophyta; eudicotyledons; Gunneridae; Pentapetalae; rosids; malvids; Malvales; Malvaceae; Malvoideae; Gossypium	.
comp5613_c1_seq1	-14.2162	-2.47751	4.07033e-12	2.3135e-10	sp|O65709|FAO4A_ARATH^O65709^Q:960-79,H:444-726^62.37%ID^E:2e-120^RecName: Full=Long-chain-alcohol oxidase FAO4A;^Eukaryota; Viridiplantae; Streptophyta; Embryophyta; Tracheophyta; Spermatophyta; Magnoliophyta; eudicotyledons; Gunneridae; Pentapetalae; rosids; malvids; Brassicales; Brassicaceae; Camelineae; Arabidopsis	.
comp2905_c0_seq1	-11.4373	-2.48003	4.87408e-33	1.2021e-30	.	.
comp4448_c0_seq1	-15.0464	-2.48371	3.38472e-08	1.20259e-06	sp|Q9SZU7|KAI2_ARATH^Q9SZU7^Q:880-80,H:1-267^79.78%ID^E:6e-158^RecName: Full=Probable esterase KAI2;^Eukaryota; Viridiplantae; Streptophyta; Embryophyta; Tracheophyta; Spermatophyta; Magnoliophyta; eudicotyledons; Gunneridae; Pentapetalae; rosids; malvids; Brassicales; Brassicaceae; Camelineae; Arabidopsis	.
comp944_c0_seq1	-15.0115	-2.48438	1.4727e-08	5.51104e-07	.	.
comp14649_c0_seq1	-14.0193	-2.48857	7.75926e-14	5.33832e-12	.	.
comp6263_c0_seq1	-12.0749	-2.49647	2.13761e-28	4.0978e-26	sp|Q43681|NLTP_VIGUN^Q43681^Q:529-254,H:7-99^53.76%ID^E:2e-30^RecName: Full=Probable non-specific lipid-transfer protein AKCS9;^Eukaryota; Viridiplantae; Streptophyta; Embryophyta; Tracheophyta; Spermatophyta; Magnoliophyta; eudicotyledons; Gunneridae; Pentapetalae; rosids; fabids; Fabales; Fabaceae; Papilionoideae; Phaseoleae; Vigna	GO:0008289^molecular_function^lipid binding`GO:0006810^biological_process^transport
comp8335_c0_seq1	-15.1242	-2.49727	4.15516e-08	1.47013e-06	sp|Q9FH37|ILR3_ARATH^Q9FH37^Q:897-181,H:5-234^55.79%ID^E:4e-74^RecName: Full=Transcription factor ILR3;^Eukaryota; Viridiplantae; Streptophyta; Embryophyta; Tracheophyta; Spermatophyta; Magnoliophyta; eudicotyledons; Gunneridae; Pentapetalae; rosids; malvids; Brassicales; Brassicaceae; Camelineae; Arabidopsis	.
comp12860_c0_seq1	-14.7996	-2.49961	2.01256e-09	8.3459e-08	.	.
comp14725_c0_seq1	-14.9711	-2.50543	1.82212e-08	6.72907e-07	sp|Q3EDL4|Y1154_ARATH^Q3EDL4^Q:291-1763,H:7-464^64.5%ID^E:0^RecName: Full=Probable serine/threonine-protein kinase At1g01540;^Eukaryota; Viridiplantae; Streptophyta; Embryophyta; Tracheophyta; Spermatophyta; Magnoliophyta; eudicotyledons; Gunneridae; Pentapetalae; rosids; malvids; Brassicales; Brassicaceae; Camelineae; Arabidopsis	.
comp10743_c0_seq1	-13.833	-2.50677	3.48471e-15	2.71151e-13	.	.
comp3439_c0_seq1,comp3439_c0_seq2	-14.8497	-2.50878	4.47115e-09	1.79929e-07	sp|Q9LX82|MYB48_ARATH^Q9LX82^Q:157-2,H:40-91^88.46%ID^E:5e-36^RecName: Full=Transcription factor MYB48;^Eukaryota; Viridiplantae; Streptophyta; Embryophyta; Tracheophyta; Spermatophyta; Magnoliophyta; eudicotyledons; Gunneridae; Pentapetalae; rosids; malvids; Brassicales; Brassicaceae; Camelineae; Arabidopsis	GO:0005634^cellular_component^nucleus`GO:0003682^molecular_function^chromatin binding`GO:0003677^molecular_function^DNA binding`GO:0003700^molecular_function^sequence-specific DNA binding transcription factor activity`GO:0006355^biological_process^regulation of transcription, DNA-templated`GO:0009751^biological_process^response to salicylic acid`GO:0006351^biological_process^transcription, DNA-te…
comp4928_c0_seq1	-15.3597	-2.50967	4.45456e-07	1.32956e-05	sp|Q0WSY2|FPP4_ARATH^Q0WSY2^Q:3815-564,H:1-982^50.82%ID^E:0^RecName: Full=Filament-like plant protein 4;^Eukaryota; Viridiplantae; Streptophyta; Embryophyta; Tracheophyta; Spermatophyta; Magnoliophyta; eudicotyledons; Gunneridae; Pentapetalae; rosids; malvids; Brassicales; Brassicaceae; Camelineae; Arabidopsis	.
comp14589_c0_seq1	-15.5815	-2.51035	3.34912e-06	8.55517e-05	sp|P29675|SF3_HELAN^P29675^Q:213-743,H:1-176^71.75%ID^E:6e-93^RecName: Full=Pollen-specific protein SF3;^Eukaryota; Viridiplantae; Streptophyta; Embryophyta; Tracheophyta; Spermatophyta; Magnoliophyta; eudicotyledons; Gunneridae; Pentapetalae; asterids; campanulids; Asterales; Asteraceae; Asteroideae; Heliantheae alliance; Heliantheae; Helianthus	.
comp19552_c0_seq1	-15.3983	-2.5112	1.05937e-06	2.95293e-05	.	.
comp5095_c0_seq1	-14.589	-2.51519	1.41575e-10	6.78496e-09	sp|Q9CR50|ZN363_MOUSE^Q9CR50^Q:327-1085,H:13-253^45.06%ID^E:4e-77^RecName: Full=RING finger and CHY zinc finger domain-containing protein 1;^Eukaryota; Metazoa; Chordata; Craniata; Vertebrata; Euteleostomi; Mammalia; Eutheria; Euarchontoglires; Glires; Rodentia; Sciurognathi; Muroidea; Muridae; Murinae; Mus; Mus	.
comp5839_c0_seq1	-15.2565	-2.51729	1.20804e-07	4.0085e-06	.	.
comp8613_c0_seq1	-14.8175	-2.51921	3.00004e-09	1.22482e-07	sp|Q7ZVZ7|AB17C_DANRE^Q7ZVZ7^Q:1245-487,H:27-287^50.19%ID^E:2e-66^RecName: Full=Alpha/beta hydrolase domain-containing protein 17C;^Eukaryota; Metazoa; Chordata; Craniata; Vertebrata; Euteleostomi; Actinopterygii; Neopterygii; Teleostei; Ostariophysi; Cypriniformes; Cyprinidae; Danio	.
comp4591_c0_seq1,comp4591_c0_seq2	-13.4273	-2.52603	3.26904e-18	3.25931e-16	.	.
comp12401_c0_seq1	-15.0782	-2.52992	3.38472e-08	1.20259e-06	sp|Q39065|COPT1_ARATH^Q39065^Q:459-136,H:41-151^48.65%ID^E:2e-25^RecName: Full=Copper transporter 1;^Eukaryota; Viridiplantae; Streptophyta; Embryophyta; Tracheophyta; Spermatophyta; Magnoliophyta; eudicotyledons; Gunneridae; Pentapetalae; rosids; malvids; Brassicales; Brassicaceae; Camelineae; Arabidopsis	.
comp4377_c0_seq1,comp4377_c0_seq2	-15.0199	-2.53142	1.4727e-08	5.51104e-07	sp|Q39263|ZFP4_ARATH^Q39263^Q:312-959,H:11-260^43.03%ID^E:5e-47^RecName: Full=Zinc finger protein 4;^Eukaryota; Viridiplantae; Streptophyta; Embryophyta; Tracheophyta; Spermatophyta; Magnoliophyta; eudicotyledons; Gunneridae; Pentapetalae; rosids; malvids; Brassicales; Brassicaceae; Camelineae; Arabidopsis	.
comp10360_c0_seq1	-15.5179	-2.53316	1.37993e-06	3.76193e-05	sp|Q9FL16|PER63_ARATH^Q9FL16^Q:955-44,H:30-328^63.82%ID^E:2e-138^RecName: Full=Peroxidase 63;^Eukaryota; Viridiplantae; Streptophyta; Embryophyta; Tracheophyta; Spermatophyta; Magnoliophyta; eudicotyledons; Gunneridae; Pentapetalae; rosids; malvids; Brassicales; Brassicaceae; Camelineae; Arabidopsis	.
comp11433_c0_seq1	-14.2396	-2.53689	1.08788e-12	6.61098e-11	sp|P12411|TBB1_ARATH^P12411^Q:816-1,H:1-271^97.06%ID^E:2e-179^RecName: Full=Tubulin beta-1 chain;^Eukaryota; Viridiplantae; Streptophyta; Embryophyta; Tracheophyta; Spermatophyta; Magnoliophyta; eudicotyledons; Gunneridae; Pentapetalae; rosids; malvids; Brassicales; Brassicaceae; Camelineae; Arabidopsis	.
comp2010_c0_seq1,comp2010_c0_seq2	-15.2292	-2.553	5.04767e-08	1.76518e-06	sp|Q680K8|Y1576_ARATH^Q680K8^Q:230-108,H:1-41^80.49%ID^E:3e-15^RecName: Full=BTB/POZ domain-containing protein At1g55760;^Eukaryota; Viridiplantae; Streptophyta; Embryophyta; Tracheophyta; Spermatophyta; Magnoliophyta; eudicotyledons; Gunneridae; Pentapetalae; rosids; malvids; Brassicales; Brassicaceae; Camelineae; Arabidopsis	GO:0016567^biological_process^protein ubiquitination
comp13993_c0_seq1	-15.6143	-2.55307	1.77799e-06	4.75792e-05	sp|Q9C7S5|PSYR1_ARATH^Q9C7S5^Q:40-456,H:607-783^28.49%ID^E:6e-08^RecName: Full=Tyrosine-sulfated glycopeptide receptor 1;^Eukaryota; Viridiplantae; Streptophyta; Embryophyta; Tracheophyta; Spermatophyta; Magnoliophyta; eudicotyledons; Gunneridae; Pentapetalae; rosids; malvids; Brassicales; Brassicaceae; Camelineae; Arabidopsis	.
comp1872_c0_seq1	-15.2595	-2.55568	7.8106e-08	2.65434e-06	sp|Q70PR7|VINSY_RAUSE^Q70PR7^Q:286-1584,H:1-421^44.04%ID^E:1e-105^RecName: Full=Vinorine synthase;^Eukaryota; Viridiplantae; Streptophyta; Embryophyta; Tracheophyta; Spermatophyta; Magnoliophyta; eudicotyledons; Gunneridae; Pentapetalae; asterids; lamiids; Gentianales; Apocynaceae; Rauvolfioideae; Vinceae; Rauvolfia	.
comp4485_c0_seq1,comp4485_c0_seq2	-14.0752	-2.55829	5.81906e-14	4.07663e-12	sp|Q9LHE3|ASPG2_ARATH^Q9LHE3^Q:1139-120,H:128-470^31.81%ID^E:2e-37^RecName: Full=Protein ASPARTIC PROTEASE IN GUARD CELL 2;^Eukaryota; Viridiplantae; Streptophyta; Embryophyta; Tracheophyta; Spermatophyta; Magnoliophyta; eudicotyledons; Gunneridae; Pentapetalae; rosids; malvids; Brassicales; Brassicaceae; Camelineae; Arabidopsis	.
comp7796_c0_seq1	-14.7893	-2.57318	9.05301e-10	3.89196e-08	sp|Q9LZL3|PCS1L_ARATH^Q9LZL3^Q:1340-234,H:64-442^37.6%ID^E:9e-73^RecName: Full=Aspartic proteinase PCS1;^Eukaryota; Viridiplantae; Streptophyta; Embryophyta; Tracheophyta; Spermatophyta; Magnoliophyta; eudicotyledons; Gunneridae; Pentapetalae; rosids; malvids; Brassicales; Brassicaceae; Camelineae; Arabidopsis	.
comp15192_c0_seq1	-15.4728	-2.57823	5.66432e-07	1.65091e-05	sp|Q6Z4I3|TRH21_ORYSJ^Q6Z4I3^Q:234-25,H:20-89^50%ID^E:4e-21^RecName: Full=Thioredoxin H2-1;^Eukaryota; Viridiplantae; Streptophyta; Embryophyta; Tracheophyta; Spermatophyta; Magnoliophyta; Liliopsida; Poales; Poaceae; BEP clade; Ehrhartoideae; Oryzeae; Oryza	GO:0005737^cellular_component^cytoplasm`GO:0015035^molecular_function^protein disulfide oxidoreductase activity`GO:0045454^biological_process^cell redox homeostasis`GO:0006662^biological_process^glycerol ether metabolic process
comp4099_c0_seq1,comp4099_c0_seq2	-14.8295	-2.58004	6.98223e-10	3.05783e-08	sp|Q9FFS3|WRK24_ARATH^Q9FFS3^Q:240-13,H:80-155^77.63%ID^E:4e-39^RecName: Full=Probable WRKY transcription factor 24;^Eukaryota; Viridiplantae; Streptophyta; Embryophyta; Tracheophyta; Spermatophyta; Magnoliophyta; eudicotyledons; Gunneridae; Pentapetalae; rosids; malvids; Brassicales; Brassicaceae; Camelineae; Arabidopsis	.
comp1220_c0_seq1	-15.5256	-2.58317	1.37993e-06	3.76193e-05	.	.
comp4527_c0_seq1	-14.0571	-2.58615	2.0776e-14	1.51593e-12	sp|P51074|ANX4_FRAAN^P51074^Q:1197-262,H:1-314^63.69%ID^E:3e-137^RecName: Full=Annexin-like protein RJ4;^Eukaryota; Viridiplantae; Streptophyta; Embryophyta; Tracheophyta; Spermatophyta; Magnoliophyta; eudicotyledons; Gunneridae; Pentapetalae; rosids; fabids; Rosales; Rosaceae; Rosoideae; Potentilleae; Fragariinae; Fragaria	.
comp4578_c0_seq1	-13.6256	-2.59135	1.24389e-17	1.20045e-15	sp|Q941L0|CESA3_ARATH^Q941L0^Q:446-3688,H:1-1065^84.47%ID^E:0^RecName: Full=Cellulose synthase A catalytic subunit 3 [UDP-forming];^Eukaryota; Viridiplantae; Streptophyta; Embryophyta; Tracheophyta; Spermatophyta; Magnoliophyta; eudicotyledons; Gunneridae; Pentapetalae; rosids; malvids; Brassicales; Brassicaceae; Camelineae; Arabidopsis	.
comp9714_c0_seq1	-13.8127	-2.5923	5.06652e-16	4.18151e-14	sp|Q00624|ASOL_BRANA^Q00624^Q:2-1363,H:79-540^56.8%ID^E:0^RecName: Full=L-ascorbate oxidase homolog;^Eukaryota; Viridiplantae; Streptophyta; Embryophyta; Tracheophyta; Spermatophyta; Magnoliophyta; eudicotyledons; Gunneridae; Pentapetalae; rosids; malvids; Brassicales; Brassicaceae; Brassiceae; Brassica	.
comp1602_c0_seq1	-15.2056	-2.59721	6.3595e-08	2.18765e-06	sp|O04922|GPX2_ARATH^O04922^Q:981-487,H:3-167^76.97%ID^E:4e-89^RecName: Full=Probable glutathione peroxidase 2;^Eukaryota; Viridiplantae; Streptophyta; Embryophyta; Tracheophyta; Spermatophyta; Magnoliophyta; eudicotyledons; Gunneridae; Pentapetalae; rosids; malvids; Brassicales; Brassicaceae; Camelineae; Arabidopsis	.
comp5357_c0_seq1	-14.4473	-2.59944	6.0535e-12	3.38146e-10	.	.
comp7376_c0_seq1	-14.275	-2.6026	3.96771e-13	2.53921e-11	sp|Q9ZVD5|AGO4_ARATH^Q9ZVD5^Q:2417-3,H:36-846^71.67%ID^E:0^RecName: Full=Protein argonaute 4;^Eukaryota; Viridiplantae; Streptophyta; Embryophyta; Tracheophyta; Spermatophyta; Magnoliophyta; eudicotyledons; Gunneridae; Pentapetalae; rosids; malvids; Brassicales; Brassicaceae; Camelineae; Arabidopsis	.
comp3981_c0_seq1,comp3981_c0_seq2	-13.4793	-2.60371	7.17816e-19	7.53064e-17	sp|Q96262|PCAP1_ARATH^Q96262^Q:864-478,H:1-130^69.23%ID^E:1e-31^RecName: Full=Plasma membrane-associated cation-binding protein 1;^Eukaryota; Viridiplantae; Streptophyta; Embryophyta; Tracheophyta; Spermatophyta; Magnoliophyta; eudicotyledons; Gunneridae; Pentapetalae; rosids; malvids; Brassicales; Brassicaceae; Camelineae; Arabidopsis	.
comp2108_c0_seq1,comp2108_c0_seq2	-13.6295	-2.60759	1.24389e-17	1.20045e-15	.	.
comp9654_c0_seq1	-15.4859	-2.60865	5.66432e-07	1.65091e-05	sp|P50699|TLPH_ARATH^P50699^Q:179-847,H:19-241^78.03%ID^E:2e-133^RecName: Full=Thaumatin-like protein;^Eukaryota; Viridiplantae; Streptophyta; Embryophyta; Tracheophyta; Spermatophyta; Magnoliophyta; eudicotyledons; Gunneridae; Pentapetalae; rosids; malvids; Brassicales; Brassicaceae; Camelineae; Arabidopsis	.
comp7476_c0_seq1	-15.2668	-2.60904	5.04767e-08	1.76518e-06	sp|Q9SCV9|BGAL3_ARATH^Q9SCV9^Q:1088-504,H:659-853^75.38%ID^E:5e-107^RecName: Full=Beta-galactosidase 3;^Eukaryota; Viridiplantae; Streptophyta; Embryophyta; Tracheophyta; Spermatophyta; Magnoliophyta; eudicotyledons; Gunneridae; Pentapetalae; rosids; malvids; Brassicales; Brassicaceae; Camelineae; Arabidopsis	.
comp4638_c1_seq1,comp4638_c1_seq2	-12.057	-2.61834	3.82381e-31	8.44322e-29	sp|Q9LSL1|BH093_ARATH^Q9LSL1^Q:194-790,H:155-351^70.15%ID^E:5e-68^RecName: Full=Transcription factor bHLH93;^Eukaryota; Viridiplantae; Streptophyta; Embryophyta; Tracheophyta; Spermatophyta; Magnoliophyta; eudicotyledons; Gunneridae; Pentapetalae; rosids; malvids; Brassicales; Brassicaceae; Camelineae; Arabidopsis	.
comp11396_c0_seq1	-15.387	-2.62897	9.46579e-08	3.16582e-06	.	.
comp1490_c0_seq1	-14.3498	-2.63431	8.73602e-13	5.38644e-11	sp|Q9M1C7|AB9C_ARATH^Q9M1C7^Q:4767-427,H:70-1506^67.66%ID^E:0^RecName: Full=ABC transporter C family member 9;^Eukaryota; Viridiplantae; Streptophyta; Embryophyta; Tracheophyta; Spermatophyta; Magnoliophyta; eudicotyledons; Gunneridae; Pentapetalae; rosids; malvids; Brassicales; Brassicaceae; Camelineae; Arabidopsis	.
comp1677_c0_seq1	-15.124	-2.64397	1.15645e-08	4.41378e-07	sp|Q38851|MYB6_ARATH^Q38851^Q:105-437,H:5-117^76.11%ID^E:6e-61^RecName: Full=Transcription repressor MYB6;^Eukaryota; Viridiplantae; Streptophyta; Embryophyta; Tracheophyta; Spermatophyta; Magnoliophyta; eudicotyledons; Gunneridae; Pentapetalae; rosids; malvids; Brassicales; Brassicaceae; Camelineae; Arabidopsis	.
comp12842_c0_seq1	-15.4432	-2.64486	2.31818e-07	7.27975e-06	.	.
comp7818_c0_seq1	-14.9475	-2.64944	1.20585e-09	5.10085e-08	.	.
comp4922_c0_seq1	-15.752	-2.65248	1.40408e-06	3.81543e-05	sp|Q9SNC3|FLA4_ARATH^Q9SNC3^Q:1615-422,H:28-420^54.46%ID^E:4e-116^RecName: Full=Fasciclin-like arabinogalactan protein 4;^Eukaryota; Viridiplantae; Streptophyta; Embryophyta; Tracheophyta; Spermatophyta; Magnoliophyta; eudicotyledons; Gunneridae; Pentapetalae; rosids; malvids; Brassicales; Brassicaceae; Camelineae; Arabidopsis	.
comp4585_c0_seq1	-14.5691	-2.65988	7.06101e-12	3.9029e-10	sp|O48946|CESA1_ARATH^O48946^Q:1360-2,H:1-452^82.49%ID^E:0^RecName: Full=Cellulose synthase A catalytic subunit 1 [UDP-forming];^Eukaryota; Viridiplantae; Streptophyta; Embryophyta; Tracheophyta; Spermatophyta; Magnoliophyta; eudicotyledons; Gunneridae; Pentapetalae; rosids; malvids; Brassicales; Brassicaceae; Camelineae; Arabidopsis	.
comp11813_c0_seq1	-11.4803	-2.66898	4.04834e-37	1.20236e-34	sp|Q03211|PEXLP_TOBAC^Q03211^Q:535-152,H:291-425^45.99%ID^E:9e-24^RecName: Full=Pistil-specific extensin-like protein;^Eukaryota; Viridiplantae; Streptophyta; Embryophyta; Tracheophyta; Spermatophyta; Magnoliophyta; eudicotyledons; Gunneridae; Pentapetalae; asterids; lamiids; Solanales; Solanaceae; Nicotianoideae; Nicotianeae; Nicotiana	.
comp6865_c0_seq1	-12.7521	-2.67386	3.91579e-26	6.57946e-24	sp|Q94KT8|COBRA_ARATH^Q94KT8^Q:280-1476,H:35-435^83.29%ID^E:0^RecName: Full=Protein COBRA;^Eukaryota; Viridiplantae; Streptophyta; Embryophyta; Tracheophyta; Spermatophyta; Magnoliophyta; eudicotyledons; Gunneridae; Pentapetalae; rosids; malvids; Brassicales; Brassicaceae; Camelineae; Arabidopsis	.
comp19197_c0_seq1	-15.249	-2.67761	2.10588e-08	7.72962e-07	.	.
comp932_c0_seq1	-14.9103	-2.67887	3.44619e-10	1.57635e-08	sp|Q41001|BCP_PEA^Q41001^Q:520-269,H:41-125^54.12%ID^E:6e-21^RecName: Full=Blue copper protein;^Eukaryota; Viridiplantae; Streptophyta; Embryophyta; Tracheophyta; Spermatophyta; Magnoliophyta; eudicotyledons; Gunneridae; Pentapetalae; rosids; fabids; Fabales; Fabaceae; Papilionoideae; Fabeae; Pisum	.
comp16323_c0_seq1	-11.5553	-2.68215	7.31728e-37	2.11369e-34	sp|Q8W453|DIRL1_ARATH^Q8W453^Q:559-254,H:3-99^37.74%ID^E:2e-10^RecName: Full=Putative lipid-transfer protein DIR1;^Eukaryota; Viridiplantae; Streptophyta; Embryophyta; Tracheophyta; Spermatophyta; Magnoliophyta; eudicotyledons; Gunneridae; Pentapetalae; rosids; malvids; Brassicales; Brassicaceae; Camelineae; Arabidopsis	.
comp420_c0_seq1	-15.2291	-2.68453	1.35963e-08	5.1427e-07	sp|Q9LVM0|Y5830_ARATH^Q9LVM0^Q:412-2322,H:42-650^60.41%ID^E:0^RecName: Full=Probable inactive receptor kinase At5g58300;^Eukaryota; Viridiplantae; Streptophyta; Embryophyta; Tracheophyta; Spermatophyta; Magnoliophyta; eudicotyledons; Gunneridae; Pentapetalae; rosids; malvids; Brassicales; Brassicaceae; Camelineae; Arabidopsis	.
comp1709_c0_seq1	-13.964	-2.68512	6.93645e-16	5.68035e-14	sp|P17642|PRS2_SOLTU^P17642^Q:88-543,H:1-155^36.94%ID^E:1e-24^RecName: Full=Pathogenesis-related protein STH-2;^Eukaryota; Viridiplantae; Streptophyta; Embryophyta; Tracheophyta; Spermatophyta; Magnoliophyta; eudicotyledons; Gunneridae; Pentapetalae; asterids; lamiids; Solanales; Solanaceae; Solanoideae; Solaneae; Solanum	.
comp9057_c0_seq1	-14.7888	-2.68558	9.06704e-11	4.47243e-09	.	.
comp7129_c0_seq1	-14.473	-2.68636	1.41984e-12	8.44577e-11	sp|Q9FH92|IX15L_ARATH^Q9FH92^Q:1077-184,H:1-304^62.62%ID^E:2e-133^RecName: Full=Protein IRX15-LIKE;^Eukaryota; Viridiplantae; Streptophyta; Embryophyta; Tracheophyta; Spermatophyta; Magnoliophyta; eudicotyledons; Gunneridae; Pentapetalae; rosids; malvids; Brassicales; Brassicaceae; Camelineae; Arabidopsis	.
comp3453_c0_seq1	-12.9712	-2.69192	3.04112e-24	4.51606e-22	sp|P14009|14KD_DAUCA^P14009^Q:546-286,H:50-136^68.97%ID^E:3e-22^RecName: Full=14 kDa proline-rich protein DC2.15;^Eukaryota; Viridiplantae; Streptophyta; Embryophyta; Tracheophyta; Spermatophyta; Magnoliophyta; eudicotyledons; Gunneridae; Pentapetalae; asterids; campanulids; Apiales; Apiaceae; Apioideae; Scandiceae; Daucinae; Daucus	.
comp1888_c0_seq1,comp1888_c0_seq2	-14.0978	-2.7008	5.31624e-15	4.0691e-13	sp|Q9SJL7|RAX2_ARATH^Q9SJL7^Q:2-241,H:16-95^83.75%ID^E:3e-45^RecName: Full=Transcription factor RAX2;^Eukaryota; Viridiplantae; Streptophyta; Embryophyta; Tracheophyta; Spermatophyta; Magnoliophyta; eudicotyledons; Gunneridae; Pentapetalae; rosids; malvids; Brassicales; Brassicaceae; Camelineae; Arabidopsis	GO:0005634^cellular_component^nucleus`GO:0003682^molecular_function^chromatin binding`GO:0003677^molecular_function^DNA binding`GO:0005515^molecular_function^protein binding`GO:0003700^molecular_function^sequence-specific DNA binding transcription factor activity`GO:0009785^biological_process^blue light signaling pathway`GO:0007275^biological_process^multicellular organismal development`GO:000973…
comp5651_c0_seq1	-13.2743	-2.70165	1.17213e-21	1.47123e-19	sp|P17407|21KD_DAUCA^P17407^Q:126-626,H:22-188^55.69%ID^E:2e-63^RecName: Full=21 kDa protein;^Eukaryota; Viridiplantae; Streptophyta; Embryophyta; Tracheophyta; Spermatophyta; Magnoliophyta; eudicotyledons; Gunneridae; Pentapetalae; asterids; campanulids; Apiales; Apiaceae; Apioideae; Scandiceae; Daucinae; Daucus	.
comp10648_c0_seq1	-14.7533	-2.71335	2.66687e-11	1.38513e-09	sp|Q7PC87|AB34G_ARATH^Q7PC87^Q:400-2,H:458-590^64.66%ID^E:1e-55^RecName: Full=ABC transporter G family member 34;^Eukaryota; Viridiplantae; Streptophyta; Embryophyta; Tracheophyta; Spermatophyta; Magnoliophyta; eudicotyledons; Gunneridae; Pentapetalae; rosids; malvids; Brassicales; Brassicaceae; Camelineae; Arabidopsis	.
comp6366_c0_seq1	-14.1089	-2.71348	1.84397e-15	1.46731e-13	.	.
comp9468_c0_seq1	-15.8606	-2.71351	3.6134e-06	9.2024e-05	sp|B9DFU2|MAX1_ARATH^B9DFU2^Q:191-1750,H:20-521^72.94%ID^E:0^RecName: Full=Cytochrome P450 711A1;^Eukaryota; Viridiplantae; Streptophyta; Embryophyta; Tracheophyta; Spermatophyta; Magnoliophyta; eudicotyledons; Gunneridae; Pentapetalae; rosids; malvids; Brassicales; Brassicaceae; Camelineae; Arabidopsis	.
comp7428_c0_seq1	-13.886	-2.71577	9.70317e-17	8.54324e-15	sp|Q9ZSK1|GTOMC_ARATH^Q9ZSK1^Q:212-658,H:67-217^48.34%ID^E:8e-49^RecName: Full=Tocopherol O-methyltransferase, chloroplastic;^Eukaryota; Viridiplantae; Streptophyta; Embryophyta; Tracheophyta; Spermatophyta; Magnoliophyta; eudicotyledons; Gunneridae; Pentapetalae; rosids; malvids; Brassicales; Brassicaceae; Camelineae; Arabidopsis	.
comp10797_c0_seq1	-15.0013	-2.71737	1.83057e-09	7.6287e-08	sp|Q5QMM3|WOX8_ORYSJ^Q5QMM3^Q:349-1080,H:26-266^58.3%ID^E:1e-72^RecName: Full=WUSCHEL-related homeobox 8;^Eukaryota; Viridiplantae; Streptophyta; Embryophyta; Tracheophyta; Spermatophyta; Magnoliophyta; Liliopsida; Poales; Poaceae; BEP clade; Ehrhartoideae; Oryzeae; Oryza	.
comp1324_c0_seq1	-15.061	-2.71934	1.36628e-09	5.76213e-08	sp|Q41001|BCP_PEA^Q41001^Q:256-606,H:6-122^61.86%ID^E:6e-44^RecName: Full=Blue copper protein;^Eukaryota; Viridiplantae; Streptophyta; Embryophyta; Tracheophyta; Spermatophyta; Magnoliophyta; eudicotyledons; Gunneridae; Pentapetalae; rosids; fabids; Fabales; Fabaceae; Papilionoideae; Fabeae; Pisum	.
comp14105_c0_seq1	-15.0045	-2.71954	5.81193e-10	2.57201e-08	sp|Q9SD84|E13L3_ARATH^Q9SD84^Q:380-559,H:20-79^75%ID^E:2e-29^RecName: Full=Glucan endo-1,3-beta-glucosidase-like protein 3;^Eukaryota; Viridiplantae; Streptophyta; Embryophyta; Tracheophyta; Spermatophyta; Magnoliophyta; eudicotyledons; Gunneridae; Pentapetalae; rosids; malvids; Brassicales; Brassicaceae; Camelineae; Arabidopsis	GO:0031225^cellular_component^anchored component of membrane`GO:0046658^cellular_component^anchored component of plasma membrane`GO:0009506^cellular_component^plasmodesma`GO:0001872^molecular_function^(1->3)-beta-D-glucan binding`GO:0030247^molecular_function^polysaccharide binding
comp1641_c0_seq1	-13.4658	-2.72615	1.5184e-20	1.76898e-18	.	.
comp6873_c0_seq1	-15.1298	-2.73005	4.92336e-09	1.97562e-07	sp|Q76LC6|RBM24_DANRE^Q76LC6^Q:873-574,H:7-108^53.92%ID^E:5e-26^RecName: Full=RNA-binding protein 24;^Eukaryota; Metazoa; Chordata; Craniata; Vertebrata; Euteleostomi; Actinopterygii; Neopterygii; Teleostei; Ostariophysi; Cypriniformes; Cyprinidae; Danio	.
comp7314_c0_seq1	-15.1475	-2.73215	2.35879e-09	9.73383e-08	sp|Q9SF32|IQD1_ARATH^Q9SF32^Q:971-351,H:107-320^32.57%ID^E:1e-28^RecName: Full=Protein IQ-DOMAIN 1;^Eukaryota; Viridiplantae; Streptophyta; Embryophyta; Tracheophyta; Spermatophyta; Magnoliophyta; eudicotyledons; Gunneridae; Pentapetalae; rosids; malvids; Brassicales; Brassicaceae; Camelineae; Arabidopsis	.
comp8376_c0_seq1	-14.226	-2.74188	1.54169e-14	1.14069e-12	.	.
comp2031_c0_seq1,comp2031_c0_seq2	-14.3949	-2.75085	2.06364e-13	1.35775e-11	sp|O80366|ARR9_ARATH^O80366^Q:505-68,H:6-158^76.47%ID^E:7e-75^RecName: Full=Two-component response regulator ARR9;^Eukaryota; Viridiplantae; Streptophyta; Embryophyta; Tracheophyta; Spermatophyta; Magnoliophyta; eudicotyledons; Gunneridae; Pentapetalae; rosids; malvids; Brassicales; Brassicaceae; Camelineae; Arabidopsis	.
comp11952_c0_seq1	-15.5702	-2.75368	1.78635e-07	5.69013e-06	sp|Q9FLP0|MA651_ARATH^Q9FLP0^Q:729-1,H:1-242^73.36%ID^E:4e-115^RecName: Full=65-kDa microtubule-associated protein 1;^Eukaryota; Viridiplantae; Streptophyta; Embryophyta; Tracheophyta; Spermatophyta; Magnoliophyta; eudicotyledons; Gunneridae; Pentapetalae; rosids; malvids; Brassicales; Brassicaceae; Camelineae; Arabidopsis	.
comp3927_c0_seq1,comp3927_c0_seq2	-14.4076	-2.75388	3.00108e-13	1.93825e-11	sp|Q38865|EXPA6_ARATH^Q38865^Q:955-212,H:10-257^87.1%ID^E:2e-168^RecName: Full=Expansin-A6;^Eukaryota; Viridiplantae; Streptophyta; Embryophyta; Tracheophyta; Spermatophyta; Magnoliophyta; eudicotyledons; Gunneridae; Pentapetalae; rosids; malvids; Brassicales; Brassicaceae; Camelineae; Arabidopsis	.
comp11682_c0_seq1	-15.455	-2.75543	9.46579e-08	3.16582e-06	sp|Q9LSF1|OXI1_ARATH^Q9LSF1^Q:183-1301,H:12-374^41.82%ID^E:3e-85^RecName: Full=Serine/threonine-protein kinase OXI1;^Eukaryota; Viridiplantae; Streptophyta; Embryophyta; Tracheophyta; Spermatophyta; Magnoliophyta; eudicotyledons; Gunneridae; Pentapetalae; rosids; malvids; Brassicales; Brassicaceae; Camelineae; Arabidopsis	.
comp4690_c0_seq1	-14.5638	-2.75599	1.4814e-12	8.76248e-11	.	.
comp11384_c0_seq1	-14.9482	-2.75933	3.44619e-10	1.57635e-08	sp|Q9LX82|MYB48_ARATH^Q9LX82^Q:913-470,H:78-201^39.61%ID^E:4e-19^RecName: Full=Transcription factor MYB48;^Eukaryota; Viridiplantae; Streptophyta; Embryophyta; Tracheophyta; Spermatophyta; Magnoliophyta; eudicotyledons; Gunneridae; Pentapetalae; rosids; malvids; Brassicales; Brassicaceae; Camelineae; Arabidopsis	.
comp6621_c0_seq1	-14.1091	-2.76057	9.12798e-16	7.41741e-14	sp|P80728|MAVI_CUCPE^P80728^Q:202-513,H:4-108^33.02%ID^E:3e-10^RecName: Full=Mavicyanin;^Eukaryota; Viridiplantae; Streptophyta; Embryophyta; Tracheophyta; Spermatophyta; Magnoliophyta; eudicotyledons; Gunneridae; Pentapetalae; rosids; fabids; Cucurbitales; Cucurbitaceae; Cucurbiteae; Cucurbita	.
comp6066_c0_seq1	-14.7162	-2.76392	1.66564e-11	8.90328e-10	sp|A5JTQ3|XYL2_MEDSV^A5JTQ3^Q:2648-417,H:31-774^72.31%ID^E:0^RecName: Full=Beta-xylosidase/alpha-L-arabinofuranosidase 2;^Eukaryota; Viridiplantae; Streptophyta; Embryophyta; Tracheophyta; Spermatophyta; Magnoliophyta; eudicotyledons; Gunneridae; Pentapetalae; rosids; fabids; Fabales; Fabaceae; Papilionoideae; Trifolieae; Medicago	.
comp9721_c0_seq1	-15.3016	-2.76417	1.00234e-08	3.8676e-07	.	.
comp14089_c0_seq1	-13.4645	-2.77512	6.36192e-21	7.62237e-19	sp|Q6ZIK0|GTOMC_ORYSJ^Q6ZIK0^Q:5-415,H:223-358^43.07%ID^E:8e-33^RecName: Full=Probable tocopherol O-methyltransferase, chloroplastic;^Eukaryota; Viridiplantae; Streptophyta; Embryophyta; Tracheophyta; Spermatophyta; Magnoliophyta; Liliopsida; Poales; Poaceae; BEP clade; Ehrhartoideae; Oryzeae; Oryza	.
comp6092_c0_seq1	-15.5672	-2.77678	1.78635e-07	5.69013e-06	sp|Q66GR0|FLA17_ARATH^Q66GR0^Q:1860-469,H:1-457^71.15%ID^E:0^RecName: Full=Fasciclin-like arabinogalactan protein 17;^Eukaryota; Viridiplantae; Streptophyta; Embryophyta; Tracheophyta; Spermatophyta; Magnoliophyta; eudicotyledons; Gunneridae; Pentapetalae; rosids; malvids; Brassicales; Brassicaceae; Camelineae; Arabidopsis	.
comp841_c0_seq1	-15.046	-2.77904	5.81193e-10	2.57201e-08	.	.
comp8706_c0_seq1	-15.2151	-2.78213	5.66433e-09	2.26005e-07	.	.
comp6528_c0_seq1	-14.6164	-2.79176	1.02487e-12	6.25513e-11	sp|Q9SJ81|FLA7_ARATH^Q9SJ81^Q:945-484,H:43-196^70.78%ID^E:5e-70^RecName: Full=Fasciclin-like arabinogalactan protein 7;^Eukaryota; Viridiplantae; Streptophyta; Embryophyta; Tracheophyta; Spermatophyta; Magnoliophyta; eudicotyledons; Gunneridae; Pentapetalae; rosids; malvids; Brassicales; Brassicaceae; Camelineae; Arabidopsis	.
comp9433_c0_seq1	-14.8722	-2.79211	4.27922e-11	2.17698e-09	sp|Q9ZVD5|AGO4_ARATH^Q9ZVD5^Q:1-243,H:845-924^79.01%ID^E:2e-32^RecName: Full=Protein argonaute 4;^Eukaryota; Viridiplantae; Streptophyta; Embryophyta; Tracheophyta; Spermatophyta; Magnoliophyta; eudicotyledons; Gunneridae; Pentapetalae; rosids; malvids; Brassicales; Brassicaceae; Camelineae; Arabidopsis	GO:0015030^cellular_component^Cajal body`GO:0005719^cellular_component^nuclear euchromatin`GO:0005730^cellular_component^nucleolus`GO:0030529^cellular_component^ribonucleoprotein complex`GO:0005515^molecular_function^protein binding`GO:0035197^molecular_function^siRNA binding`GO:0006342^biological_process^chromatin silencing`GO:0031048^biological_process^chromatin silencing by small RNA`GO:000981…
comp4285_c0_seq1	-15.0736	-2.79922	8.91097e-10	3.83481e-08	sp|Q84LH3|WEX_ARATH^Q84LH3^Q:352-819,H:130-278^33.54%ID^E:4e-16^RecName: Full=Werner Syndrome-like exonuclease;^Eukaryota; Viridiplantae; Streptophyta; Embryophyta; Tracheophyta; Spermatophyta; Magnoliophyta; eudicotyledons; Gunneridae; Pentapetalae; rosids; malvids; Brassicales; Brassicaceae; Camelineae; Arabidopsis	.
comp17625_c0_seq1	-15.4265	-2.80075	6.04469e-08	2.08446e-06	sp|Q9LYD3|DREB3_ARATH^Q9LYD3^Q:204-371,H:35-90^92.86%ID^E:8e-30^RecName: Full=Dehydration-responsive element-binding protein 3;^Eukaryota; Viridiplantae; Streptophyta; Embryophyta; Tracheophyta; Spermatophyta; Magnoliophyta; eudicotyledons; Gunneridae; Pentapetalae; rosids; malvids; Brassicales; Brassicaceae; Camelineae; Arabidopsis	.
comp12782_c0_seq1	-15.8034	-2.80233	1.40408e-06	3.81543e-05	.	.
comp9280_c0_seq1	-14.5906	-2.80589	1.4814e-12	8.76248e-11	.	.
comp10410_c0_seq1	-15.6662	-2.81005	1.30625e-07	4.31399e-06	sp|O65351|SUBL_ARATH^O65351^Q:821-78,H:517-755^49.19%ID^E:9e-65^RecName: Full=Subtilisin-like protease;^Eukaryota; Viridiplantae; Streptophyta; Embryophyta; Tracheophyta; Spermatophyta; Magnoliophyta; eudicotyledons; Gunneridae; Pentapetalae; rosids; malvids; Brassicales; Brassicaceae; Camelineae; Arabidopsis	.
comp12481_c0_seq1	-15.8751	-2.81567	2.25344e-06	5.9029e-05	sp|Q9FHH5|GDU3_ARATH^Q9FHH5^Q:824-537,H:18-113^64.29%ID^E:3e-14^RecName: Full=Protein GLUTAMINE DUMPER 3;^Eukaryota; Viridiplantae; Streptophyta; Embryophyta; Tracheophyta; Spermatophyta; Magnoliophyta; eudicotyledons; Gunneridae; Pentapetalae; rosids; malvids; Brassicales; Brassicaceae; Camelineae; Arabidopsis	.
comp7050_c0_seq1	-14.7951	-2.81899	1.77415e-11	9.38809e-10	sp|Q9LS40|ASPG1_ARATH^Q9LS40^Q:1316-288,H:161-500^56.94%ID^E:2e-112^RecName: Full=Protein ASPARTIC PROTEASE IN GUARD CELL 1;^Eukaryota; Viridiplantae; Streptophyta; Embryophyta; Tracheophyta; Spermatophyta; Magnoliophyta; eudicotyledons; Gunneridae; Pentapetalae; rosids; malvids; Brassicales; Brassicaceae; Camelineae; Arabidopsis	.
comp8310_c0_seq1	-13.649	-2.8192	5.92901e-20	6.668e-18	sp|Q8W486|Y1491_ARATH^Q8W486^Q:1694-366,H:61-475^38%ID^E:7e-81^RecName: Full=Uncharacterized protein At1g04910;^Eukaryota; Viridiplantae; Streptophyta; Embryophyta; Tracheophyta; Spermatophyta; Magnoliophyta; eudicotyledons; Gunneridae; Pentapetalae; rosids; malvids; Brassicales; Brassicaceae; Camelineae; Arabidopsis	.
comp6245_c0_seq1	-13.7153	-2.82172	2.5126e-19	2.72407e-17	sp|Q6R2J8|SRF8_ARATH^Q6R2J8^Q:282-2273,H:29-681^52.07%ID^E:0^RecName: Full=Protein STRUBBELIG-RECEPTOR FAMILY 8;^Eukaryota; Viridiplantae; Streptophyta; Embryophyta; Tracheophyta; Spermatophyta; Magnoliophyta; eudicotyledons; Gunneridae; Pentapetalae; rosids; malvids; Brassicales; Brassicaceae; Camelineae; Arabidopsis	.
comp16025_c0_seq1	-14.3041	-2.83087	4.96063e-15	3.81074e-13	.	.
comp5368_c0_seq1	-14.7425	-2.83666	5.2303e-12	2.9411e-10	sp|Q9FLP0|MA651_ARATH^Q9FLP0^Q:2-1039,H:236-587^75.28%ID^E:9e-179^RecName: Full=65-kDa microtubule-associated protein 1;^Eukaryota; Viridiplantae; Streptophyta; Embryophyta; Tracheophyta; Spermatophyta; Magnoliophyta; eudicotyledons; Gunneridae; Pentapetalae; rosids; malvids; Brassicales; Brassicaceae; Camelineae; Arabidopsis	.
comp14232_c0_seq1	-10.7209	-2.83989	1.0147e-47	4.75488e-45	sp|P85524|KIRO_ACTDE^P85524^Q:387-7,H:10-136^50.39%ID^E:1e-37^RecName: Full=Kirola;^Eukaryota; Viridiplantae; Streptophyta; Embryophyta; Tracheophyta; Spermatophyta; Magnoliophyta; eudicotyledons; Gunneridae; Pentapetalae; asterids; Ericales; Actinidiaceae; Actinidia	.
comp4765_c0_seq1	-15.7895	-2.84552	8.7418e-07	2.46937e-05	sp|P0DI53|CASP3_MIMGU^P0DI53^Q:665-36,H:3-207^78.2%ID^E:7e-66^RecName: Full=Casparian strip membrane protein 3;^Eukaryota; Viridiplantae; Streptophyta; Embryophyta; Tracheophyta; Spermatophyta; Magnoliophyta; eudicotyledons; Gunneridae; Pentapetalae; asterids; lamiids; Lamiales; Phrymaceae; Mimulus	.
comp1859_c0_seq1	-15.4489	-2.84724	1.77449e-08	6.58201e-07	sp|Q9SK27|ENL1_ARATH^Q9SK27^Q:710-417,H:35-131^35.71%ID^E:2e-18^RecName: Full=Early nodulin-like protein 1;^Eukaryota; Viridiplantae; Streptophyta; Embryophyta; Tracheophyta; Spermatophyta; Magnoliophyta; eudicotyledons; Gunneridae; Pentapetalae; rosids; malvids; Brassicales; Brassicaceae; Camelineae; Arabidopsis	.
comp15321_c0_seq1	-15.7781	-2.84802	5.43908e-07	1.58746e-05	.	.
comp8933_c0_seq1	-15.3052	-2.85054	4.07815e-09	1.64428e-07	sp|Q1EC69|SMO12_ARATH^Q1EC69^Q:1197-334,H:1-295^74.92%ID^E:6e-140^RecName: Full=Methylsterol monooxygenase 1-2;^Eukaryota; Viridiplantae; Streptophyta; Embryophyta; Tracheophyta; Spermatophyta; Magnoliophyta; eudicotyledons; Gunneridae; Pentapetalae; rosids; malvids; Brassicales; Brassicaceae; Camelineae; Arabidopsis	.
comp13866_c0_seq1	-15.8231	-2.85075	8.7418e-07	2.46937e-05	.	.
comp12008_c0_seq1	-15.9494	-2.85531	1.70676e-06	4.59063e-05	.	.
comp5866_c0_seq1	-15.7344	-2.85534	3.38229e-07	1.02844e-05	sp|Q5HZL9|HDHD3_XENLA^Q5HZL9^Q:949-383,H:9-206^32.02%ID^E:3e-15^RecName: Full=Haloacid dehalogenase-like hydrolase domain-containing protein 3;^Eukaryota; Metazoa; Chordata; Craniata; Vertebrata; Euteleostomi; Amphibia; Batrachia; Anura; Pipoidea; Pipidae; Xenopodinae; Xenopus; Xenopus	.
comp9368_c0_seq1	-15.5047	-2.86368	2.81738e-08	1.01904e-06	sp|Q9ZVN2|Y1457_ARATH^Q9ZVN2^Q:469-2337,H:82-704^64.64%ID^E:0^RecName: Full=Acyltransferase-like protein At1g54570, chloroplastic;^Eukaryota; Viridiplantae; Streptophyta; Embryophyta; Tracheophyta; Spermatophyta; Magnoliophyta; eudicotyledons; Gunneridae; Pentapetalae; rosids; malvids; Brassicales; Brassicaceae; Camelineae; Arabidopsis	.
comp17799_c0_seq1	-14.734	-2.87099	2.31978e-12	1.34944e-10	.	.
comp5014_c0_seq1	-13.0909	-2.87148	4.40649e-26	7.37457e-24	sp|P46668|ATHB6_ARATH^P46668^Q:1294-836,H:44-204^56.63%ID^E:4e-45^RecName: Full=Homeobox-leucine zipper protein ATHB-6;^Eukaryota; Viridiplantae; Streptophyta; Embryophyta; Tracheophyta; Spermatophyta; Magnoliophyta; eudicotyledons; Gunneridae; Pentapetalae; rosids; malvids; Brassicales; Brassicaceae; Camelineae; Arabidopsis	.
comp8953_c0_seq1	-15.9826	-2.87611	1.70676e-06	4.59063e-05	.	.
comp8529_c0_seq1	-15.7816	-2.88697	5.43908e-07	1.58746e-05	sp|P77931|PVADH_PSESP^P77931^Q:1659-148,H:147-636^27.39%ID^E:1e-49^RecName: Full=Polyvinylalcohol dehydrogenase;^Bacteria; Proteobacteria	.
comp5659_c0_seq1	-10.3296	-2.89085	3.96292e-52	2.14272e-49	.	.
comp540_c0_seq1	-12.2299	-2.8918	3.3123e-35	9.07098e-33	sp|A6YIH8|C7D55_HYOMU^A6YIH8^Q:1709-273,H:12-493^39.43%ID^E:5e-117^RecName: Full=Premnaspirodiene oxygenase;^Eukaryota; Viridiplantae; Streptophyta; Embryophyta; Tracheophyta; Spermatophyta; Magnoliophyta; eudicotyledons; Gunneridae; Pentapetalae; asterids; lamiids; Solanales; Solanaceae; Solanoideae; Hyoscyameae; Hyoscyamus	.
comp10457_c0_seq1	-16.1589	-2.8946	3.31593e-06	8.4858e-05	sp|P50160|TS2_MAIZE^P50160^Q:245-1027,H:49-333^44.21%ID^E:1e-66^RecName: Full=Sex determination protein tasselseed-2;^Eukaryota; Viridiplantae; Streptophyta; Embryophyta; Tracheophyta; Spermatophyta; Magnoliophyta; Liliopsida; Poales; Poaceae; PACMAD clade; Panicoideae; Andropogoneae; Zea	.
comp4915_c0_seq1	-15.5385	-2.89466	4.47249e-08	1.5758e-06	.	.
comp7632_c0_seq1	-15.0656	-2.89595	7.11103e-11	3.54912e-09	.	.
comp13101_c0_seq1	-15.7558	-2.89755	3.38229e-07	1.02844e-05	.	.
comp12535_c0_seq1	-15.2944	-2.89787	2.60119e-09	1.06923e-07	.	.
comp16456_c0_seq1	-15.801	-2.90008	5.43908e-07	1.58746e-05	.	.
comp5106_c0_seq1	-12.9367	-2.90164	5.87305e-28	1.07691e-25	sp|Q84RL7|PIP21_MAIZE^Q84RL7^Q:2-121,H:251-290^92.5%ID^E:1e-18^RecName: Full=Aquaporin PIP2-1;^Eukaryota; Viridiplantae; Streptophyta; Embryophyta; Tracheophyta; Spermatophyta; Magnoliophyta; Liliopsida; Poales; Poaceae; PACMAD clade; Panicoideae; Andropogoneae; Zea	GO:0016021^cellular_component^integral component of membrane`GO:0005886^cellular_component^plasma membrane`GO:0005215^molecular_function^transporter activity
comp12209_c0_seq1	-14.8344	-2.9024	5.33914e-12	2.99831e-10	sp|F4JRA6|MES20_ARATH^F4JRA6^Q:69-248,H:3-62^61.67%ID^E:3e-24^RecName: Full=Putative inactive methylesterase 20;^Eukaryota; Viridiplantae; Streptophyta; Embryophyta; Tracheophyta; Spermatophyta; Magnoliophyta; eudicotyledons; Gunneridae; Pentapetalae; rosids; malvids; Brassicales; Brassicaceae; Camelineae; Arabidopsis	GO:0016787^molecular_function^hydrolase activity
comp5966_c0_seq1	-15.9696	-2.91399	1.70676e-06	4.59063e-05	sp|P28493|PR5_ARATH^P28493^Q:626-3,H:10-219^51.4%ID^E:5e-58^RecName: Full=Pathogenesis-related protein 5;^Eukaryota; Viridiplantae; Streptophyta; Embryophyta; Tracheophyta; Spermatophyta; Magnoliophyta; eudicotyledons; Gunneridae; Pentapetalae; rosids; malvids; Brassicales; Brassicaceae; Camelineae; Arabidopsis	GO:0048046^cellular_component^apoplast`GO:0005618^cellular_component^cell wall`GO:0005773^cellular_component^vacuole`GO:0031540^biological_process^regulation of anthocyanin biosynthetic process`GO:0046686^biological_process^response to cadmium ion`GO:0010224^biological_process^response to UV-B`GO:0009615^biological_process^response to virus`GO:0009627^biological_process^systemic acquired resistan…
comp12018_c0_seq1	-15.1121	-2.92511	1.70492e-10	8.05188e-09	.	.
comp10749_c0_seq1	-15.7319	-2.92524	2.10231e-07	6.63149e-06	.	.
comp10632_c0_seq1	-15.605	-2.928	3.12901e-08	1.12118e-06	sp|Q75W17|FURH_VIBFR^Q75W17^Q:130-1545,H:74-534^59.32%ID^E:0^RecName: Full=Furcatin hydrolase;^Eukaryota; Viridiplantae; Streptophyta; Embryophyta; Tracheophyta; Spermatophyta; Magnoliophyta; eudicotyledons; Gunneridae; Pentapetalae; asterids; campanulids; Dipsacales; Adoxaceae; Viburnum	.
comp17493_c0_seq1	-15.3817	-2.92981	6.39369e-09	2.52953e-07	sp|P28493|PR5_ARATH^P28493^Q:454-350,H:204-238^82.86%ID^E:3e-13^RecName: Full=Pathogenesis-related protein 5;^Eukaryota; Viridiplantae; Streptophyta; Embryophyta; Tracheophyta; Spermatophyta; Magnoliophyta; eudicotyledons; Gunneridae; Pentapetalae; rosids; malvids; Brassicales; Brassicaceae; Camelineae; Arabidopsis	.
comp448_c0_seq1	-9.28287	-2.93428	4.10053e-59	2.98165e-56	sp|P14009|14KD_DAUCA^P14009^Q:372-1,H:1-122^59.68%ID^E:8e-35^RecName: Full=14 kDa proline-rich protein DC2.15;^Eukaryota; Viridiplantae; Streptophyta; Embryophyta; Tracheophyta; Spermatophyta; Magnoliophyta; eudicotyledons; Gunneridae; Pentapetalae; asterids; campanulids; Apiales; Apiaceae; Apioideae; Scandiceae; Daucinae; Daucus	.
comp8251_c0_seq1	-12.8994	-2.9346	8.78952e-29	1.73219e-26	.	.
comp6077_c0_seq1	-14.9401	-2.94351	1.24917e-11	6.77151e-10	sp|Q40161|GP1_SOLLC^Q40161^Q:2084-183,H:6-630^67.3%ID^E:0^RecName: Full=Polygalacturonase-1 non-catalytic subunit beta;^Eukaryota; Viridiplantae; Streptophyta; Embryophyta; Tracheophyta; Spermatophyta; Magnoliophyta; eudicotyledons; Gunneridae; Pentapetalae; asterids; lamiids; Solanales; Solanaceae; Solanoideae; Solaneae; Solanum; Lycopersicon	.
comp9161_c0_seq1	-15.3648	-2.94763	4.07815e-09	1.64428e-07	sp|Q8RX87|RFS6_ARATH^Q8RX87^Q:2632-1880,H:1-252^74.6%ID^E:8e-121^RecName: Full=Probable galactinol--sucrose galactosyltransferase 6;^Eukaryota; Viridiplantae; Streptophyta; Embryophyta; Tracheophyta; Spermatophyta; Magnoliophyta; eudicotyledons; Gunneridae; Pentapetalae; rosids; malvids; Brassicales; Brassicaceae; Camelineae; Arabidopsis	.
comp6789_c0_seq1	-15.6803	-2.9487	8.11391e-08	2.75077e-06	sp|Q05047|C72A1_CATRO^Q05047^Q:1793-243,H:3-522^51.15%ID^E:2e-179^RecName: Full=Secologanin synthase;^Eukaryota; Viridiplantae; Streptophyta; Embryophyta; Tracheophyta; Spermatophyta; Magnoliophyta; eudicotyledons; Gunneridae; Pentapetalae; asterids; lamiids; Gentianales; Apocynaceae; Rauvolfioideae; Vinceae; Catharanthus	.
comp10405_c0_seq1	-16.1354	-2.95497	1.99231e-06	5.28784e-05	sp|Q944G5|PTR44_ARATH^Q944G5^Q:2-430,H:72-213^72.03%ID^E:2e-63^RecName: Full=Protein NRT1/ PTR FAMILY 2.10;^Eukaryota; Viridiplantae; Streptophyta; Embryophyta; Tracheophyta; Spermatophyta; Magnoliophyta; eudicotyledons; Gunneridae; Pentapetalae; rosids; malvids; Brassicales; Brassicaceae; Camelineae; Arabidopsis	.
[truncated: 319 more rows]
